# Supplementary material for: Transcriptomic comparison sheds new light on regulatory networks for dimorphic flower development in response to photoperiod in Viola prionantha
Source: BMC Plant Biol. 2022 Jul 12;22:336. doi: 10.1186/s12870-022-03732-4 (PMC9277944; doi:10.1186/s12870-022-03732-4)
Supplement: Supplementary file 2 — Additional file 2: Supplementary Tables. (Tables S1–S26 in one Excel file) [file 12870_2022_3732_MOESM2_ESM.xlsx]

## Sheet: TableS1
Table S1 Cluster summary for each Iso_seq library
Sample	Library	Total isoforms	Total base (bp)	Mean Quality	Mean isoform length (bp)	Mean Full length coverage	Mean Non Full length coverage	Number Isoforms	Number of high-quality isoforms
Vp_TSOLT	WHVIOnrrTAAA0-5RAAPBI	14235	38295514	0.9979	2690	1.72	155.92	43732	35140
Vp_TSOLT	WHVIOnrrTAAA5-10RAAPBI	43732	108856391	0.9988	2489	1.79	62.29	14235	11845

## Sheet: TableS2
Table S2 Functional annotation results of all unigenes of V. prionantha
Unigene	Nr	Nt	Swissprot	KEGG	COG	Interpro	GO
Vp10353	gi|645250420|ref|XP_008231205.1|/0/PREDICTED: transportin-3 isoform X1 [Prunus mume]	gi|802564962|ref|XM_012212033.1|/0.0/PREDICTED: Jatropha curcas importin-13 (LOC105630256), transcript variant X1, mRNA	NA	pmum:103330408/0.0/importin-13; K15436 transportin-3	NA	PTHR12363/1.3E-163/--	NA
Vp9650	gi|802624665|ref|XP_012076347.1|/0/PREDICTED: coatomer subunit beta-1 [Jatropha curcas] &gt;gi|643724252|gb|KDP33453.1| hypothetical protein JCGZ_07024 [Jatropha curcas]	gi|802624664|ref|XM_012220957.1|/0.0/PREDICTED: Jatropha curcas coatomer subunit beta-1 (LOC105637486), mRNA	sp|Q9SV21|COPB1_ARATH/0.0/Coatomer subunit beta-1 OS=Arabidopsis thaliana GN=At4g31480 PE=2 SV=2	jcu:105637486/0.0/coatomer subunit beta-1; K17301 coatomer subunit beta	SPBC146.14c/0.0/---	PTHR10635/4.5E-295/--	NA
Vp9963	gi|743843074|ref|XP_011026865.1|/0/PREDICTED: ATP-dependent zinc metalloprotease FtsH [Populus euphratica]	gi|743843073|ref|XM_011028563.1|/0.0/PREDICTED: Populus euphratica ATP-dependent zinc metalloprotease FtsH (LOC105127314), mRNA	sp|O78516|FTSH_GUITH/1e-89/ATP-dependent zinc metalloprotease FtsH OS=Guillardia theta GN=ftsH PE=3 SV=1	csl:COCSUDRAFT_67248/5e-96/AAA-domain-containing protein; K03798 cell division protease FtsH [EC:3.4.24.-]	all3642/3e-90/---	SM00382/1.6E-21/ATPases associated with a variety of cellular activities	biological_process:GO:0006508//proteolysis;GO:0051301//cell division;cellular_component:GO:0009507//chloroplast;molecular_function:GO:0005524//ATP binding;GO:0004222//metalloendopeptidase activity;GO:0008568//microtubule-severing ATPase activity;
Vp10376	gi|743903005|ref|XP_011044848.1|/0/PREDICTED: pre-mRNA-processing-splicing factor 8 [Populus euphratica]	gi|566160510|ref|XM_006385243.1|/0.0/Populus trichocarpa embryo defective 14 family protein (POPTR_0003s02640g) mRNA, complete cds	NA	pop:POPTR_0003s02640g/0.0/embryo defective 14 family protein; K12856 pre-mRNA-processing factor 8	SPAC4F8.12c/0.0/---	PF10596/5.8E-95/U6-snRNA interacting domain of PrP8	NA
Vp9543	gi|566166487|ref|XP_006384374.1|/0/hypothetical protein POPTR_0004s14450g [Populus trichocarpa] &gt;gi|550340990|gb|ERP62171.1| hypothetical protein POPTR_0004s14450g [Populus trichocarpa]	gi|743914616|ref|XM_011002938.1|/0.0/PREDICTED: Populus euphratica probable manganese-transporting ATPase PDR2 (LOC105108587), mRNA	sp|Q9LT02|PDR2_ARATH/0.0/Probable cation-transporting ATPase PDR2 OS=Arabidopsis thaliana GN=PDR2 PE=1 SV=1	vvi:100257916/0.0/probable manganese-transporting ATPase PDR2; K14950 cation-transporting ATPase 13A1 [EC:3.6.3.-]	SPACUNK4.07c/5e-129/---	PTHR24093:SF82/5.1E-67/--	NA
Vp11640	gi|384371334|gb|AFH77956.1|/0/vacuolar invertase [Manihot esculenta]	gi|1000984292|ref|XM_002510898.2|/1e-174/PREDICTED: Ricinus communis beta-fructofuranosidase, soluble isoenzyme I (LOC8266065), mRNA	sp|P80065|INVB_DAUCA/0.0/Beta-fructofuranosidase, soluble isoenzyme I OS=Daucus carota GN=INV*DC4 PE=1 SV=2	rcu:8266065/0.0/beta-fructofuranosidase, soluble isoenzyme I; K01193 beta-fructofuranosidase [EC:3.2.1.26]	BS_sacC/7e-30/---	PTHR31953:SF6/2.3E-213/--	NA
Vp9982	gi|1000953349|ref|XP_015578578.1|/3.31836e-139/PREDICTED: peroxisomal acyl-coenzyme A oxidase 1 [Ricinus communis] &gt;gi|223535400|gb|EEF37074.1| acyl-CoA oxidase, putative [Ricinus communis]	gi|566161431|ref|XM_002303327.2|/1e-167/Populus trichocarpa acyl-CoA oxidase family protein (POPTR_0003s07690g) mRNA, complete cds	sp|O65202|ACOX1_ARATH/2e-124/Peroxisomal acyl-coenzyme A oxidase 1 OS=Arabidopsis thaliana GN=ACX1 PE=1 SV=1	rcu:8282566/6e-140/peroxisomal acyl-coenzyme A oxidase 1; K00232 acyl-CoA oxidase [EC:1.3.3.6]	YGL205w/3e-33/---	PF01756/8.4E-49/Acyl-CoA oxidase	biological_process:GO:0006635//fatty acid beta-oxidation;cellular_component:GO:0005777//peroxisome;molecular_function:GO:0003997//acyl-CoA oxidase activity;GO:0050660//flavin adenine dinucleotide binding;GO:0003995//acyl-CoA dehydrogenase activity;
Vp11436	gi|565358167|ref|XP_006345899.1|/0/PREDICTED: ankyrin repeat domain-containing protein 13A [Solanum tuberosum] &gt;gi|565358169|ref|XP_006345900.1| PREDICTED: ankyrin repeat domain-containing protein 13A [Solanum tuberosum] &gt;gi|971547931|ref|XP_015163568.1| PREDICTED: ankyrin repeat domain-containing protein 13A [Solanum tuberosum]	gi|802759250|ref|XM_012233962.1|/0.0/PREDICTED: Jatropha curcas uncharacterized LOC105647751 (LOC105647751), mRNA	NA	mdm:103408721/2e-44/protein DETOXIFICATION 16-like; K03327 multidrug resistance protein, MATE family	NA	PF11904/2.8E-30/GPCR-chaperone	NA
Vp10150	gi|743848898|ref|XP_011028338.1|/0/PREDICTED: uncharacterized protein LOC105128395 isoform X3 [Populus euphratica]	gi|743848913|ref|XM_011030040.1|/3e-52/PREDICTED: Populus euphratica bromodomain testis-specific protein-like (LOC105128395), transcript variant X7, mRNA	sp|Q9FGW9|GTE10_ARATH/2e-08/Transcription factor GTE10 OS=Arabidopsis thaliana GN=GTE10 PE=1 SV=2	adu:107484722/6e-13/laccase-17-like; K05909 laccase [EC:1.10.3.2]	YDL070w/2e-10/---	PF00439/9.5E-14/Bromodomain	NA
Vp10048	gi|672195816|ref|XP_008776642.1|/0/PREDICTED: auxin response factor 17-like [Phoenix dactylifera]	gi|743867465|ref|XM_011034436.1|/0.0/PREDICTED: Populus euphratica auxin response factor 6-like (LOC105131453), transcript variant X2, mRNA	sp|Q9ZTX8|ARFF_ARATH/0.0/Auxin response factor 6 OS=Arabidopsis thaliana GN=ARF6 PE=1 SV=2	thj:104810986/3e-146/auxin response factor 7-like; K14486 auxin response factor	NA	PF02309/1.7E-8/AUX/IAA family	NA
Vp10440	gi|590638357|ref|XP_007029370.1|/0/Aquarius [Theobroma cacao] &gt;gi|508717975|gb|EOY09872.1| Aquarius [Theobroma cacao]	gi|802574026|ref|XM_012213229.1|/0.0/PREDICTED: Jatropha curcas intron-binding protein aquarius (LOC105631199), mRNA	sp|Q9FJR0|RENT1_ARATH/6e-25/Regulator of nonsense transcripts 1 homolog OS=Arabidopsis thaliana GN=UPF1 PE=1 SV=2	tcc:TCM_025242/0.0/Aquarius; K12874 intron-binding protein aquarius	YMR080c/2e-19/---	PTHR10887:SF5/1.4E-262/--	NA
Vp10446	gi|802634796|ref|XP_012078152.1|/0/PREDICTED: mediator of RNA polymerase II transcription subunit 1 isoform X2 [Jatropha curcas]	gi|743845985|ref|XM_011029321.1|/1e-57/PREDICTED: Populus euphratica mediator of RNA polymerase II transcription subunit 1-like (LOC105127863), mRNA	NA	NA	NA	PTHR34112:SF3/1.1E-94/--	NA
Vp10849	gi|802620545|ref|XP_012075610.1|/0/PREDICTED: probable LRR receptor-like serine/threonine-protein kinase At4g20940 [Jatropha curcas] &gt;gi|643726116|gb|KDP34924.1| hypothetical protein JCGZ_09212 [Jatropha curcas]	gi|566155299|ref|XM_002300531.2|/0.0/Populus trichocarpa leucine-rich repeat family protein (POPTR_0001s47000g) mRNA, complete cds	sp|C0LGQ9|Y4294_ARATH/0.0/Probable LRR receptor-like serine/threonine-protein kinase At4g20940 OS=Arabidopsis thaliana GN=At4g20940 PE=1 SV=1	lja:Lj2g3v2974830.1/3e-86/Lj2g3v2974830.1; -; K04730 interleukin-1 receptor-associated kinase 1 [EC:2.7.11.1]	alr0124_1/1e-15/---	PTHR27000:SF160/2.8E-213/--	biological_process:GO:0006468//protein phosphorylation;cellular_component:GO:0016021//integral component of membrane;molecular_function:GO:0005524//ATP binding;GO:0004672//protein kinase activity;GO:0004721//phosphoprotein phosphatase activity;
Vp10181	gi|566240810|ref|XP_002325559.2|/0/leucine-rich repeat family protein [Populus trichocarpa] &gt;gi|550317291|gb|EEE99940.2| leucine-rich repeat family protein [Populus trichocarpa]	gi|566240809|ref|XM_002325523.2|/0.0/Populus trichocarpa leucine-rich repeat family protein (POPTR_0019s11460g) mRNA, complete cds	sp|O22938|Y2182_ARATH/4e-130/Leucine-rich repeat receptor-like tyrosine-protein kinase At2g41820 OS=Arabidopsis thaliana GN=At2g41820 PE=2 SV=1	thj:104814511/2e-117/receptor-like protein kinase 5; K08286 protein-serine/threonine kinase [EC:2.7.11.-]	alr0124_1/4e-28/---	PS51450/5.155/Leucine-rich repeat profile.	biological_process:GO:0008152//metabolic process;cellular_component:GO:0016020//membrane;molecular_function:GO:0016772//transferase activity, transferring phosphorus-containing groups;
Vp9550	gi|566167923|ref|XP_006384888.1|/0/hypothetical protein POPTR_0004s21960g [Populus trichocarpa] &gt;gi|550341656|gb|ERP62685.1| hypothetical protein POPTR_0004s21960g [Populus trichocarpa]	gi|743895174|ref|XM_011042555.1|/1e-149/PREDICTED: Populus euphratica chloride channel protein CLC-e (LOC105137006), transcript variant X2, mRNA	sp|Q8GX93|CLCE_ARATH/1e-164/Chloride channel protein CLC-e OS=Arabidopsis thaliana GN=CLC-E PE=2 SV=2	gsl:Gasu_13690/3e-13/chloride channel/carrier, CIC family; K05012 chloride channel 3/4/5	alr2079_1/1e-65/---	PTHR11689/4.6E-136/--	NA
Vp10208	gi|224069605|ref|XP_002303010.1|/3.34571e-120/hypothetical protein POPTR_0002s23750g [Populus trichocarpa] &gt;gi|222844736|gb|EEE82283.1| hypothetical protein POPTR_0002s23750g [Populus trichocarpa]	gi|802639568|ref|XM_012223053.1|/2e-34/PREDICTED: Jatropha curcas uncharacterized LOC105639108 (LOC105639108), mRNA	NA	NA	NA	PTHR34461:SF2/2.5E-85/--	NA
Vp9612	gi|566211558|ref|XP_006372831.1|/0/hypothetical protein POPTR_0017s05480g [Populus trichocarpa] &gt;gi|550319479|gb|ERP50628.1| hypothetical protein POPTR_0017s05480g [Populus trichocarpa]	gi|743883850|ref|XM_011038834.1|/1e-168/PREDICTED: Populus euphratica uncharacterized LOC105134426 (LOC105134426), transcript variant X1, mRNA	NA	adu:107477187/6e-06/nucleolin 2-like; K11294 nucleolin	NA	PTHR31928:SF4/0.0/--	NA
Vp10626	gi|596171276|ref|XP_007223142.1|/7.41353e-69/hypothetical protein PRUPE_ppa005484mg [Prunus persica] &gt;gi|462420078|gb|EMJ24341.1| hypothetical protein PRUPE_ppa005484mg [Prunus persica]	gi|802596417|ref|XM_012216847.1|/9e-40/PREDICTED: Jatropha curcas uncharacterized LOC105634072 (LOC105634072), mRNA	NA	gsl:Gasu_11890/2e-11/solute carrier, DMT family; K01128 sphingomyelin phosphodiesterase acid-like 3 [EC:3.1.4.-]	DR2393/1e-10/---	PF00892/2.2E-9/EamA-like transporter family	cellular_component:GO:0016020//membrane;
Vp9760	gi|802761683|ref|XP_012089852.1|/0/PREDICTED: aconitate hydratase, cytoplasmic [Jatropha curcas] &gt;gi|643706801|gb|KDP22711.1| hypothetical protein JCGZ_01813 [Jatropha curcas]	gi|802761682|ref|XM_012234462.1|/0.0/PREDICTED: Jatropha curcas aconitate hydratase, cytoplasmic (LOC105648160), mRNA	sp|Q9SIB9|ACO2M_ARATH/0.0/Aconitate hydratase 2, mitochondrial OS=Arabidopsis thaliana GN=ACO2 PE=1 SV=2	jcu:105648160/0.0/aconitate hydratase, cytoplasmic; K01681 aconitate hydratase [EC:4.2.1.3]	BS_citB/0.0/---	PS01244/-/Aconitase family signature 2.	biological_process:GO:0008152//metabolic process;molecular_function:GO:0051539//4 iron, 4 sulfur cluster binding;GO:0052633//isocitrate hydro-lyase (cis-aconitate-forming) activity;
Vp9726	gi|566182140|ref|XP_002311067.2|/0/leucine-rich repeat transmembrane protein kinase [Populus trichocarpa] &gt;gi|550332338|gb|EEE88434.2| leucine-rich repeat transmembrane protein kinase [Populus trichocarpa]	gi|743892117|ref|XM_011041252.1|/2e-35/PREDICTED: Populus euphratica probable LRR receptor-like serine/threonine-protein kinase At3g47570 (LOC105136068), transcript variant X3, mRNA	sp|C0LGP4|Y3475_ARATH/0.0/Probable LRR receptor-like serine/threonine-protein kinase At3g47570 OS=Arabidopsis thaliana GN=At3g47570 PE=2 SV=1	bna:106407525/0.0/LRR receptor-like serine/threonine-protein kinase EFR; K13428 LRR receptor-like serine/threonine-protein kinase EFR [EC:2.7.11.1]	alr0124_1/2e-27/---	PTHR27000:SF114/0.0/--	biological_process:GO:0016310//phosphorylation;cellular_component:GO:0016020//membrane;molecular_function:GO:0000166//nucleotide binding;GO:0004672//protein kinase activity;GO:0016491//oxidoreductase activity;
Vp9606	gi|567916586|ref|XP_006450299.1|/0/hypothetical protein CICLE_v10007391mg [Citrus clementina] &gt;gi|568859885|ref|XP_006483463.1| PREDICTED: muscle M-line assembly protein unc-89 [Citrus sinensis] &gt;gi|557553525|gb|ESR63539.1| hypothetical protein CICLE_v10007391mg [Citrus clementina]	gi|1000974556|ref|XM_002515390.2|/1e-119/PREDICTED: Ricinus communis neurofilament heavy polypeptide (LOC8274194), mRNA	sp|O04716|MSH6_ARATH/3e-12/DNA mismatch repair protein MSH6 OS=Arabidopsis thaliana GN=MSH6 PE=1 SV=2	egu:105049958/2e-51/sister chromatid cohesion protein PDS5 homolog A; K11267 sister chromatid cohesion protein PDS5	SPAC56F8.03/7e-08/---	PTHR12663/2.2E-28/--	NA
Vp10299	gi|566188375|ref|XP_002313580.2|/0/RWP-RK domain-containing family protein [Populus trichocarpa] &gt;gi|550331884|gb|EEE87535.2| RWP-RK domain-containing family protein [Populus trichocarpa]	gi|566187091|ref|XM_002313148.2|/5e-54/Populus trichocarpa RWP-RK domain-containing family protein (POPTR_0009s09060g) mRNA, complete cds	sp|Q7X9B9|NLP2_ARATH/0.0/Protein NLP2 OS=Arabidopsis thaliana GN=NLP2 PE=2 SV=3	csl:COCSUDRAFT_46926/1e-06/hypothetical protein; K14833 nucleolar complex protein 2	NA	PTHR32002:SF3/5.8E-179/--	NA
Vp9866	gi|802755661|ref|XP_012088907.1|/0/PREDICTED: NHL repeat-containing protein 2 isoform X2 [Jatropha curcas]	gi|1000981204|ref|XM_015715160.1|/0.0/PREDICTED: Ricinus communis NHL repeat-containing protein 2 (LOC8269834), transcript variant X1, mRNA	sp|Q680K2|GPPL1_ARATH/3e-07/Haloacid dehalogenase-like hydrolase domain-containing protein At4g39970 OS=Arabidopsis thaliana GN=At4g39970 PE=2 SV=1	mtr:MTR_4g091060/7e-11/riboflavin kinase/fmn hydrolase; K20884 riboflavin kinase / FMN hydrolase [EC:2.7.1.26 3.1.3.102]	SMb20213_2/3e-15/---	PS51352/9.166/Thioredoxin domain profile.	cellular_component:GO:0009507//chloroplast;
Vp9874	gi|743775040|ref|XP_010917893.1|/0/PREDICTED: ubiquitin carboxyl-terminal hydrolase 12 isoform X8 [Elaeis guineensis]	gi|802776763|ref|XM_012235485.1|/0.0/PREDICTED: Jatropha curcas ubiquitin carboxyl-terminal hydrolase 12 (LOC105648974), transcript variant X2, mRNA	sp|Q84WU2|UBP13_ARATH/0.0/Ubiquitin carboxyl-terminal hydrolase 13 OS=Arabidopsis thaliana GN=UBP13 PE=1 SV=1	pda:103707271/0.0/ubiquitin carboxyl-terminal hydrolase 12-like; K11838 ubiquitin carboxyl-terminal hydrolase 7 [EC:3.4.19.12]	SPCC188.08c/9e-95/---	PTHR24006/3.5E-52/--	NA
Vp10554	gi|731404017|ref|XP_010655287.1|/0/PREDICTED: pyrophosphate-energized membrane proton pump 3 [Vitis vinifera] &gt;gi|731404019|ref|XP_010655288.1| PREDICTED: pyrophosphate-energized membrane proton pump 3 [Vitis vinifera] &gt;gi|731404021|ref|XP_010655289.1| PREDICTED: pyrophosphate-energized membrane proton pump 3 [Vitis vinifera] &gt;gi|731404023|ref|XP_010655290.1| PREDICTED: pyrophosphate-ene…	gi|802742376|ref|XM_012231913.1|/0.0/PREDICTED: Jatropha curcas pyrophosphate-energized membrane proton pump 2 (LOC105646133), mRNA	sp|Q9FWR2|AVPX_ARATH/0.0/Pyrophosphate-energized membrane proton pump 3 OS=Arabidopsis thaliana GN=AVPL2 PE=3 SV=1	ath:AT1G16780/0.0/VHP2;2; Inorganic H pyrophosphatase family protein; K01507 inorganic pyrophosphatase [EC:3.6.1.1]	BMEI1185/3e-147/---	PF03030/3.1E-231/Inorganic H+ pyrophosphatase	biological_process:GO:0015992//proton transport;cellular_component:GO:0016020//membrane;molecular_function:GO:0004427//inorganic diphosphatase activity;GO:0009678//hydrogen-translocating pyrophosphatase activity;
Vp10174	gi|255542012|ref|XP_002512070.1|/5.44545e-70/PREDICTED: ninja-family protein AFP2 isoform X1 [Ricinus communis] &gt;gi|223549250|gb|EEF50739.1| RNA binding protein, putative [Ricinus communis]	gi|743798907|ref|XM_011013567.1|/6e-41/PREDICTED: Populus euphratica ninja-family protein AFP2-like (LOC105116285), mRNA	sp|Q9LMX5|AFP2_ARATH/5e-35/Ninja-family protein AFP2 OS=Arabidopsis thaliana GN=AFP2 PE=1 SV=1	vvi:104882322/2e-17/formin-like protein 5; K05747 Wiskott-Aldrich syndrome protein	NA	PF16136/7.3E-30/Putative nuclear localisation signal	NA
Vp10196	gi|802688706|ref|XP_012082733.1|/0/PREDICTED: uncharacterized protein LOC105642502 [Jatropha curcas]	gi|743927728|ref|XM_011009744.1|/0.0/PREDICTED: Populus euphratica uncharacterized LOC105113541 (LOC105113541), transcript variant X2, mRNA	sp|Q9SEX2|KTNA1_ARATH/6e-57/Katanin p60 ATPase-containing subunit A1 OS=Arabidopsis thaliana GN=AAA1 PE=1 SV=1	mtr:MTR_1g101870/1e-101/elongation factor 1-alpha; K03231 elongation factor 1-alpha	YGR028w/9e-61/---	SM00382/8.7E-19/ATPases associated with a variety of cellular activities	NA
Vp10473	gi|743833393|ref|XP_011024512.1|/0/PREDICTED: uncharacterized protein LOC105125661 isoform X1 [Populus euphratica] &gt;gi|743833397|ref|XP_011024514.1| PREDICTED: uncharacterized protein LOC105125661 isoform X1 [Populus euphratica]	gi|1000938820|ref|XM_002533581.2|/0.0/PREDICTED: Ricinus communis uncharacterized LOC8276127 (LOC8276127), mRNA	sp|Q8W1K8|MUT11_CHLRE/3e-12/Protein Mut11 OS=Chlamydomonas reinhardtii GN=Mut11 PE=2 SV=1	jcu:105644455/0.0/uncharacterized LOC105644455; K17985 activating molecule in BECN1-regulated autophagy protein 1	all0283_3/2e-09/---	PTHR22874:SF4/0.0/--	NA
Vp9915	gi|255566432|ref|XP_002524201.1|/0/PREDICTED: pumilio homolog 1 [Ricinus communis] &gt;gi|223536478|gb|EEF38125.1| pumilio, putative [Ricinus communis]	gi|743917319|ref|XM_011004340.1|/0.0/PREDICTED: Populus euphratica pumilio homolog 1-like (LOC105109591), mRNA	sp|Q9ZW07|PUM1_ARATH/0.0/Pumilio homolog 1 OS=Arabidopsis thaliana GN=APUM1 PE=1 SV=1	rcu:8274855/0.0/pumilio homolog 1; K17943 pumilio RNA-binding family	SPAC1687.22c/2e-94/---	PS50302/7.101/Pumilio RNA-binding repeat profile.	molecular_function:GO:0003723//RNA binding;
Vp10578	gi|802653485|ref|XP_012080385.1|/0/PREDICTED: exocyst complex component EXO70B1 [Jatropha curcas] &gt;gi|802653490|ref|XP_012080386.1| PREDICTED: exocyst complex component EXO70B1 [Jatropha curcas] &gt;gi|643721087|gb|KDP31351.1| hypothetical protein JCGZ_11727 [Jatropha curcas]	gi|743924886|ref|XM_011008272.1|/9e-37/PREDICTED: Populus euphratica exocyst complex component EXO70B1 (LOC105112544), mRNA	sp|Q9FGH9|E70B1_ARATH/3e-70/Exocyst complex component EXO70B1 OS=Arabidopsis thaliana GN=EXO70B1 PE=1 SV=1	jcu:105640632/0.0/exocyst complex component EXO70B1; K07195 exocyst complex component 7	NA	PF03081/5.1E-9/Exo70 exocyst complex subunit	NA
Vp10551	gi|719987459|ref|XP_010252025.1|/0/PREDICTED: receptor-like protein kinase FERONIA [Nelumbo nucifera]	gi|566210290|ref|XM_002323052.2|/0.0/Populus trichocarpa kinase family protein (POPTR_0016s14560g) mRNA, complete cds	sp|Q9SCZ4|FERON_ARATH/0.0/Receptor-like protein kinase FERONIA OS=Arabidopsis thaliana GN=FER PE=1 SV=1	aip:107622974/0.0/receptor-like protein kinase FERONIA; K04733 interleukin-1 receptor-associated kinase 4 [EC:2.7.11.1]	SA1063_1/4e-12/---	PS00107/-/Protein kinases ATP-binding region signature.	biological_process:GO:0050832//defense response to fungus;GO:0010483//pollen tube reception;GO:0046777//protein autophosphorylation;GO:0009791//post-embryonic development;cellular_component:GO:0043680//filiform apparatus;GO:0005886//plasma membrane;molecular_function:GO:0005524//ATP binding;GO:0004674//protein serine/threonine kinase activity;
Vp10247	gi|802664029|ref|XP_012081065.1|/8.19792e-111/PREDICTED: lysine-specific demethylase JMJ706 isoform X1 [Jatropha curcas] &gt;gi|643719626|gb|KDP30391.1| hypothetical protein JCGZ_17120 [Jatropha curcas]	gi|802664028|ref|XM_012225675.1|/0.0/PREDICTED: Jatropha curcas lysine-specific demethylase JMJ706 (LOC105641187), transcript variant X1, mRNA	sp|Q6BDA0|ELF6_ARATH/2e-38/Probable lysine-specific demethylase ELF6 OS=Arabidopsis thaliana GN=ELF6 PE=1 SV=1	egr:104430885/5e-77/lysine-specific demethylase JMJ706-like; K11446 histone demethylase JARID1 [EC:1.14.11.-]	NA	PTHR10694:SF33/4.4E-29/--	NA
Vp10653	gi|645228548|ref|XP_008221048.1|/0/PREDICTED: uncharacterized protein LOC103321069 isoform X2 [Prunus mume] &gt;gi|645228551|ref|XP_008221049.1| PREDICTED: uncharacterized protein LOC103321069 isoform X2 [Prunus mume]	gi|802668078|ref|XM_012226017.1|/0.0/PREDICTED: Jatropha curcas uncharacterized LOC105641469 (LOC105641469), transcript variant X2, mRNA	sp|Q9SEX2|KTNA1_ARATH/4e-58/Katanin p60 ATPase-containing subunit A1 OS=Arabidopsis thaliana GN=AAA1 PE=1 SV=1	mtr:MTR_1g101870/3e-88/elongation factor 1-alpha; K03231 elongation factor 1-alpha	YGR028w/1e-63/---	PTHR23074/3.9E-154/--	NA
Vp11057	gi|590689079|ref|XP_007043127.1|/0/Phototropin 2 isoform 2 [Theobroma cacao] &gt;gi|508707062|gb|EOX98958.1| Phototropin 2 isoform 2 [Theobroma cacao]	gi|743895164|ref|XM_011042550.1|/0.0/PREDICTED: Populus euphratica phototropin-2-like (LOC105137004), transcript variant X2, mRNA	sp|P93025|PHOT2_ARATH/0.0/Phototropin-2 OS=Arabidopsis thaliana GN=PHOT2 PE=1 SV=2	tcc:TCM_007618/0.0/Phototropin 2 isoform 1; K20715 phototropin [EC:2.7.11.1]	SPAC17G8.14c_2/1e-44/---	PF13426/9.2E-20/PAS domain	NA
Vp9682	gi|255550187|ref|XP_002516144.1|/0/PREDICTED: LRR receptor-like serine/threonine-protein kinase ERECTA [Ricinus communis] &gt;gi|223544630|gb|EEF46146.1| erecta, putative [Ricinus communis]	gi|1000973056|ref|XM_002516098.2|/0.0/PREDICTED: Ricinus communis LRR receptor-like serine/threonine-protein kinase ERECTA (LOC8258591), mRNA	sp|Q42371|ERECT_ARATH/0.0/LRR receptor-like serine/threonine-protein kinase ERECTA OS=Arabidopsis thaliana GN=ERECTA PE=1 SV=1	rcu:8258591/0.0/LRR receptor-like serine/threonine-protein kinase ERECTA; K20718 LRR receptor-like serine/threonine-protein kinase ERECTA [EC:2.7.11.1]	alr0124_1/9e-30/---	PF13855/1.4E-9/Leucine rich repeat	biological_process:GO:0006468//protein phosphorylation;GO:0055114//oxidation-reduction process;cellular_component:GO:0016021//integral component of membrane;molecular_function:GO:0032440//2-alkenal reductase [NAD(P)] activity;GO:0004674//protein serine/threonine kinase activity;GO:0005524//ATP binding;
Vp10175	gi|566245176|ref|XP_002325664.2|/0/hypothetical protein POPTR_0019s14680g [Populus trichocarpa] &gt;gi|550317573|gb|EEF00046.2| hypothetical protein POPTR_0019s14680g [Populus trichocarpa]	gi|802639597|ref|XM_012223069.1|/0.0/PREDICTED: Jatropha curcas E3 ubiquitin-protein ligase listerin (LOC105639122), mRNA	sp|Q9FGI1|LTN1_ARATH/0.0/E3 ubiquitin-protein ligase listerin OS=Arabidopsis thaliana GN=At5g58410 PE=3 SV=1	NA	SPBC21D10.09c/8e-38/---	PTHR12389/2.0E-192/--	molecular_function:GO:0008270//zinc ion binding;
Vp10154	gi|743853629|ref|XP_011029569.1|/0/PREDICTED: phosphoenolpyruvate carboxylase [Populus euphratica]	gi|566194910|ref|XM_002316825.2|/0.0/Populus trichocarpa phosphoenolpyruvate carboxylase family protein (POPTR_0011s11190g) mRNA, complete cds	sp|P29196|CAPP_SOLTU/0.0/Phosphoenolpyruvate carboxylase OS=Solanum tuberosum GN=PPC1 PE=2 SV=2	pop:POPTR_0011s11190g/0.0/POPTRDRAFT_728315; phosphoenolpyruvate carboxylase family protein; K01595 phosphoenolpyruvate carboxylase [EC:4.1.1.31]	PA3687/0.0/---	PTHR30523:SF8/0.0/--	biological_process:GO:0006099//tricarboxylic acid cycle;GO:0015977//carbon fixation;cellular_component:GO:0048046//apoplast;GO:0005829//cytosol;molecular_function:GO:0032440//2-alkenal reductase [NAD(P)] activity;GO:0008964//phosphoenolpyruvate carboxylase activity;
Vp10268	gi|566204081|ref|XP_002321052.2|/0/hypothetical protein POPTR_0014s13330g [Populus trichocarpa] &gt;gi|550324114|gb|EEE99367.2| hypothetical protein POPTR_0014s13330g [Populus trichocarpa]	gi|802794184|ref|XM_012236922.1|/0.0/PREDICTED: Jatropha curcas piezo-type mechanosensitive ion channel homolog (LOC105650049), mRNA	NA	NA	NA	PF12166/4.7E-49/Piezo non-specific cation channel, R-Ras-binding domain	NA
Vp9931	gi|566178062|ref|XP_002309529.2|/0/leucine-rich repeat family protein [Populus trichocarpa] &gt;gi|550337051|gb|EEE93052.2| leucine-rich repeat family protein [Populus trichocarpa]	gi|566178061|ref|XM_002309493.2|/2e-74/Populus trichocarpa leucine-rich repeat family protein (POPTR_0006s25210g) mRNA, complete cds	sp|Q9SGP2|HSL1_ARATH/0.0/Receptor-like protein kinase HSL1 OS=Arabidopsis thaliana GN=HSL1 PE=2 SV=1	mdm:103441049/0.0/receptor-like protein kinase HSL1; K00924	alr0124_1/8e-31/---	PTHR27000/0.0/--	biological_process:GO:0055114//oxidation-reduction process;GO:0000186//activation of MAPKK activity;cellular_component:GO:0016021//integral component of membrane;GO:0005886//plasma membrane;molecular_function:GO:0032440//2-alkenal reductase [NAD(P)] activity;GO:0004709//MAP kinase kinase kinase activity;GO:0005524//ATP binding;
Vp10691	gi|802640156|ref|XP_012078690.1|/0/PREDICTED: transcriptional corepressor LEUNIG-like [Jatropha curcas] &gt;gi|643722584|gb|KDP32334.1| hypothetical protein JCGZ_13259 [Jatropha curcas]	gi|802640155|ref|XM_012223300.1|/0.0/PREDICTED: Jatropha curcas transcriptional corepressor LEUNIG-like (LOC105639292), mRNA	sp|Q9FUY2|LEUNG_ARATH/0.0/Transcriptional corepressor LEUNIG OS=Arabidopsis thaliana GN=LUG PE=1 SV=2	zma:100217300/2e-41/GRMZM2G425377; uncharacterized LOC100217300; K14963 COMPASS component SWD3	all0283_3/1e-27/---	PS50294/37.597/Trp-Asp (WD) repeats circular profile.	NA
Vp10231	NA	NA	NA	NA	NA	NA	NA
Vp10505	gi|743902735|ref|XP_011044713.1|/0/PREDICTED: uncharacterized protein LOC105139805 isoform X1 [Populus euphratica] &gt;gi|743902737|ref|XP_011044714.1| PREDICTED: uncharacterized protein LOC105139805 isoform X1 [Populus euphratica]	gi|743902736|ref|XM_011046412.1|/1e-135/PREDICTED: Populus euphratica uncharacterized LOC105139805 (LOC105139805), transcript variant X2, mRNA	NA	NA	NA	PTHR35766/2.8E-154/--	NA
Vp9825	gi|566163108|ref|XP_002303790.2|/0/hypothetical protein POPTR_0003s16970g [Populus trichocarpa] &gt;gi|566163110|ref|XP_006385902.1| hypothetical protein POPTR_0003s16970g [Populus trichocarpa] &gt;gi|550343355|gb|EEE78769.2| hypothetical protein POPTR_0003s16970g [Populus trichocarpa] &gt;gi|550343356|gb|ERP63699.1| hypothetical protein POPTR_0003s16970g [Populus trichocarpa]	gi|743879988|ref|XM_011037786.1|/0.0/PREDICTED: Populus euphratica uncharacterized LOC105133703 (LOC105133703), transcript variant X1, mRNA	sp|Q9FH28|DNJ49_ARATH/1e-10/Chaperone protein dnaJ 49 OS=Arabidopsis thaliana GN=ATJ49 PE=2 SV=2	bna:106422210/4e-34/dnaJ homolog subfamily B member 14-like; K09518 DnaJ homolog subfamily B member 12	lin1509/4e-11/---	PTHR24078/8.4E-143/--	NA
Vp10242	gi|162279932|ref|NP_064080.2|/2.09756e-85/nad4 gene product (mitochondrion) [Beta vulgaris subsp. vulgaris] &gt;gi|323435100|ref|YP_004222318.1| NADH dehydrogenase subunit 4 (mitochondrion) [Beta vulgaris subsp. maritima] &gt;gi|346683195|ref|YP_004842124.1| NADH dehydrogenase subunit 4 (mitochondrion) [Beta macrocarpa] &gt;gi|20429167|dbj|BAB91330.1| NADH dehydrogenase subunit 4 (mitochondrion) …	gi|584592121|dbj|AP014526.1|/0.0/Hevea brasiliensis mitochondrial DNA, complete genome	sp|P27572|NU4M_WHEAT/2e-86/NADH-ubiquinone oxidoreductase chain 4 OS=Triticum aestivum GN=ND4 PE=2 SV=2	bvg:809503/4e-86/nad4, BevupMp106; NADH dehydrogenase subunit 4; K03881 NADH-ubiquinone oxidoreductase chain 4 [EC:1.6.5.3]	AGc2362/4e-39/---	NA	biological_process:GO:0042773//ATP synthesis coupled electron transport;cellular_component:GO:0005739//mitochondrion;molecular_function:GO:0008137//NADH dehydrogenase (ubiquinone) activity;
Vp10482	gi|1000949976|ref|XP_015579754.1|/0/PREDICTED: ATPase 9, plasma membrane-type [Ricinus communis]	gi|1000949975|ref|XM_015724268.1|/0.0/PREDICTED: Ricinus communis ATPase 9, plasma membrane-type (LOC8280305), mRNA	sp|Q42556|PMA9_ARATH/0.0/ATPase 9, plasma membrane-type OS=Arabidopsis thaliana GN=AHA9 PE=2 SV=2	rcu:8280305/0.0/ATPase 9, plasma membrane-type; K01535 H+-transporting ATPase [EC:3.6.3.6]	MA2833/2e-168/---	PS00154/-/E1-E2 ATPases phosphorylation site.	NA
Vp9786	gi|566147405|ref|XP_006368576.1|/0/hypothetical protein POPTR_0001s05760g [Populus trichocarpa] &gt;gi|550346592|gb|ERP65145.1| hypothetical protein POPTR_0001s05760g [Populus trichocarpa]	gi|743897625|ref|XM_011043806.1|/0.0/PREDICTED: Populus euphratica zinc finger CCCH domain-containing protein 53-like (LOC105137882), transcript variant X4, mRNA	sp|Q0D3J9|C3H53_ORYSJ/1e-149/Zinc finger CCCH domain-containing protein 53 OS=Oryza sativa subsp. japonica GN=Os07g0682400 PE=2 SV=1	NA	NA	PS50102/9.405/Eukaryotic RNA Recognition Motif (RRM) profile.	NA
Vp10072	gi|743925537|ref|XP_011006910.1|/0/PREDICTED: uncharacterized protein LOC105112767 [Populus euphratica]	gi|743925536|ref|XM_011008608.1|/1e-161/PREDICTED: Populus euphratica uncharacterized LOC105112767 (LOC105112767), mRNA	NA	NA	NA	PTHR31344:SF1/5.5E-246/--	NA
Vp10065	gi|255564407|ref|XP_002523200.1|/0/PREDICTED: serine/threonine-protein phosphatase 6 regulatory subunit 3 [Ricinus communis] &gt;gi|1000957167|ref|XP_015577257.1| PREDICTED: serine/threonine-protein phosphatase 6 regulatory subunit 3 [Ricinus communis] &gt;gi|223537607|gb|EEF39231.1| conserved hypothetical protein [Ricinus communis]	gi|802620600|ref|XM_012220245.1|/0.0/PREDICTED: Jatropha curcas serine/threonine-protein phosphatase 6 regulatory subunit 2 (LOC105636861), mRNA	sp|Q1PEP5|NUCL2_ARATH/5e-06/Nucleolin 2 OS=Arabidopsis thaliana GN=NUCL2 PE=2 SV=1	rcu:8265533/0.0/serine/threonine-protein phosphatase 6 regulatory subunit 3; K15501 serine/threonine-protein phosphatase 6 regulatory subunit 3	YLR106c/2e-06/---	PF04499/3.9E-32/SIT4 phosphatase-associated protein	NA
Vp11366	gi|870847363|gb|KMS99735.1|/0/hypothetical protein BVRB_1g021030 [Beta vulgaris subsp. vulgaris]	gi|160958875|emb|CU232376.1|/0.0/Populus EST from mild drought-stressed leaves	sp|Q40459|PSBO_TOBAC/1e-154/Oxygen-evolving enhancer protein 1, chloroplastic OS=Nicotiana tabacum GN=PSBO PE=2 SV=1	pop:POPTR_0007s12070g/1e-155/POPTRDRAFT_813989; O2 evolving complex 33kD family protein; K02716 photosystem II oxygen-evolving enhancer protein 1	aq_1006/6e-30/---	NA	biological_process:GO:0010205//photoinhibition;GO:0042742//defense response to bacterium;GO:0035304//regulation of protein dephosphorylation;GO:0042549//photosystem II stabilization;GO:0010207//photosystem II assembly;cellular_component:GO:0048046//apoplast;GO:0010287//plastoglobule;GO:0009535//chloroplast thylakoid membrane;GO:0019898//extrinsic component of membrane;GO:0009654//photosystem II o…
Vp10179	gi|802611454|ref|XP_012074497.1|/0/PREDICTED: uncharacterized protein LOC105635958 [Jatropha curcas] &gt;gi|802611456|ref|XP_012074498.1| PREDICTED: uncharacterized protein LOC105635958 [Jatropha curcas]	gi|566186817|ref|XM_002313957.2|/0.0/Populus trichocarpa zinc finger family protein (POPTR_0009s07610g) mRNA, complete cds	sp|Q9FN03|UVR8_ARATH/6e-44/Ultraviolet-B receptor UVR8 OS=Arabidopsis thaliana GN=UVR8 PE=1 SV=1	atr:18446390/2e-23/probable E3 ubiquitin-protein ligase HERC4; K10615 E3 ubiquitin-protein ligase HERC4 [EC:2.3.2.26]	SPBC557.03c/2e-21/---	PTHR22870:SF219/0.0/--	NA
Vp9910	gi|1000955439|ref|XP_015577881.1|/0/PREDICTED: homeobox-leucine zipper protein HDG2 isoform X5 [Ricinus communis]	gi|743934322|ref|XM_011013193.1|/0.0/PREDICTED: Populus euphratica homeobox-leucine zipper protein HDG2-like (LOC105116041), transcript variant X7, mRNA	sp|Q94C37|HDG2_ARATH/0.0/Homeobox-leucine zipper protein HDG2 OS=Arabidopsis thaliana GN=HDG2 PE=2 SV=1	rcu:8274823/0.0/homeobox-leucine zipper protein HDG2; K09338 homeobox-leucine zipper protein	NA	PTHR24326/1.1E-64/--	NA
Vp10171	gi|743790324|ref|XP_011038641.1|/0/PREDICTED: calcium-transporting ATPase, endoplasmic reticulum-type [Populus euphratica] &gt;gi|743790328|ref|XP_011038651.1| PREDICTED: calcium-transporting ATPase, endoplasmic reticulum-type [Populus euphratica]	gi|743790327|ref|XM_011040349.1|/0.0/PREDICTED: Populus euphratica calcium-transporting ATPase, endoplasmic reticulum-type (LOC105135463), transcript variant X2, mRNA	sp|Q42883|ECAP_SOLLC/0.0/Calcium-transporting ATPase, endoplasmic reticulum-type OS=Solanum lycopersicum GN=LCA1 PE=2 SV=1	pop:POPTR_0014s09740g/0.0/POPTRDRAFT_731397; Calcium-transporting ATPase 2 family protein; K01537 Ca2+-transporting ATPase [EC:3.6.3.8]	BH2515/3e-146/---	PR00121/3.9E-7/Sodium/potassium-transporting ATPase signature	biological_process:GO:0006812//cation transport;cellular_component:GO:0016021//integral component of membrane;molecular_function:GO:0046872//metal ion binding;GO:0005524//ATP binding;GO:0019829//cation-transporting ATPase activity;
Vp10670	gi|953504095|emb|CEG35068.1|/1.86799e-88/atp synthase subunit beta [Plasmopara halstedii]	gi|984915457|gb|KT459258.1|/0.0/Viola pedatifida voucher Kellar_1425 26S ribosomal RNA gene, partial sequence	NA	NA	NA	PTHR33047/1.4E-24/--	NA
Vp10929	gi|1000959578|ref|XP_015576422.1|/3.70615e-37/PREDICTED: probable WRKY transcription factor 19 [Ricinus communis]	gi|955350647|ref|XM_006591104.2|/6e-07/PREDICTED: Glycine max TMV resistance protein N-like (LOC100796191), mRNA	sp|Q40392|TMVRN_NICGU/3e-22/TMV resistance protein N OS=Nicotiana glutinosa GN=N PE=1 SV=1	fve:101313743/2e-23/uncharacterized LOC101313743; K07466 replication factor A1	RSp0842/2e-10/---	NA	NA
Vp10980	gi|802727788|ref|XP_012086144.1|/0/PREDICTED: cellulose synthase A catalytic subunit 3 [UDP-forming]-like [Jatropha curcas]	gi|566208860|ref|XM_002322676.2|/0.0/Populus trichocarpa cellulose synthase family protein (POPTR_0016s05520g) mRNA, complete cds	sp|Q941L0|CESA3_ARATH/0.0/Cellulose synthase A catalytic subunit 3 [UDP-forming] OS=Arabidopsis thaliana GN=CESA3 PE=1 SV=2	jcu:105645215/0.0/cellulose synthase A catalytic subunit 3 [UDP-forming]-like; K10999 cellulose synthase A [EC:2.4.1.12]	alr3757/2e-19/---	PTHR13301:SF64/0.0/--	NA
Vp9615	gi|674887096|emb|CDY45505.1|/2.05624e-123/BnaCnng12640D [Brassica napus]	gi|430728036|gb|JX944506.1|/0.0/Gossypium harknessii mitochondrion, complete genome	sp|Q3BAI2|YCX91_PHAAO/2e-13/Uncharacterized protein ORF91 OS=Phalaenopsis aphrodite subsp. formosana PE=4 SV=1	NA	NA	NA	NA
Vp9780	gi|224125250|ref|XP_002319539.1|/0/glycoside hydrolase family 2 family protein [Populus trichocarpa] &gt;gi|222857915|gb|EEE95462.1| glycoside hydrolase family 2 family protein [Populus trichocarpa]	gi|566198950|ref|XM_002319503.2|/0.0/Populus trichocarpa glycoside hydrolase family 2 family protein (POPTR_0013s02210g) mRNA, complete cds	sp|Q5H7P5|EBM_LILLO/0.0/Mannosylglycoprotein endo-beta-mannosidase OS=Lilium longiflorum GN=EBM PE=1 SV=4	pop:POPTR_0013s02210g/0.0/POPTRDRAFT_570830; glycoside hydrolase family 2 family protein; K18577 mannosylglycoprotein endo-beta-mannosidase [EC:3.2.1.152]	TM1624/3e-32/---	PF02836/7.2E-6/Glycosyl hydrolases family 2, TIM barrel domain	biological_process:GO:0005975//carbohydrate metabolic process;cellular_component:GO:0005773//vacuole;molecular_function:GO:0033947//mannosylglycoprotein endo-beta-mannosidase activity;
Vp10888	gi|1000968312|ref|XP_015574100.1|/0/PREDICTED: transcriptional corepressor LEUNIG_HOMOLOG isoform X1 [Ricinus communis]	gi|1000968311|ref|XM_015718614.1|/0.0/PREDICTED: Ricinus communis transcriptional corepressor LEUNIG_HOMOLOG (LOC8280681), transcript variant X1, mRNA	sp|Q9FUY2|LEUNG_ARATH/1e-134/Transcriptional corepressor LEUNIG OS=Arabidopsis thaliana GN=LUG PE=1 SV=2	zma:100217300/3e-40/GRMZM2G425377; uncharacterized LOC100217300; K14963 COMPASS component SWD3	all0283_3/3e-20/---	PF00400/6.9E-4/WD domain, G-beta repeat	biological_process:GO:0009908//flower development;GO:0009790//embryo development;
Vp10097	gi|802614723|ref|XP_012074803.1|/0/PREDICTED: sister chromatid cohesion protein PDS5 homolog A isoform X1 [Jatropha curcas]	gi|743916764|ref|XM_011004057.1|/1e-156/PREDICTED: Populus euphratica sister chromatid cohesion protein PDS5 homolog A-B-like (LOC105109361), transcript variant X2, mRNA	sp|O04716|MSH6_ARATH/4e-10/DNA mismatch repair protein MSH6 OS=Arabidopsis thaliana GN=MSH6 PE=1 SV=2	jcu:105636207/0.0/sister chromatid cohesion protein PDS5 homolog A; K11267 sister chromatid cohesion protein PDS5	NA	PTHR12663:SF0/4.3E-231/--	NA
Vp10611	gi|1000941441|ref|XP_015582646.1|/0/PREDICTED: magnesium-chelatase subunit ChlH, chloroplastic [Ricinus communis]	gi|743909154|ref|XM_011049748.1|/0.0/PREDICTED: Populus euphratica magnesium-chelatase subunit ChlH, chloroplastic-like (LOC105142226), mRNA	sp|Q9FNB0|CHLH_ARATH/0.0/Magnesium-chelatase subunit ChlH, chloroplastic OS=Arabidopsis thaliana GN=CHLH PE=1 SV=1	dosa:Os07t0656500-00/0.0/Os07g0656500; Similar to Magnesium-chelatase subunit H family protein, expressed.; K03403 magnesium chelatase subunit H [EC:6.6.1.1]	slr1055/0.0/---	PF02514/2.6E-94/CobN/Magnesium Chelatase	NA
Vp10078	gi|702495113|ref|XP_010036903.1|/0/PREDICTED: kinesin-like protein NACK1 [Eucalyptus grandis] &gt;gi|702495118|ref|XP_010036904.1| PREDICTED: kinesin-like protein NACK1 [Eucalyptus grandis] &gt;gi|629082116|gb|KCW48561.1| hypothetical protein EUGRSUZ_K02233 [Eucalyptus grandis]	gi|566205713|ref|XM_002321454.2|/0.0/Populus trichocarpa nodulin-25 precursor family protein (POPTR_0015s03900g) mRNA, complete cds	sp|Q8S950|NACK1_TOBAC/0.0/Kinesin-like protein NACK1 OS=Nicotiana tabacum GN=NACK1 PE=1 SV=1	pop:POPTR_0006s13890g/0.0/TETRASPORE family protein; K11498 centromeric protein E	YBL063w/7e-48/---	PS00411/-/Kinesin motor domain signature.	biological_process:GO:0007018//microtubule-based movement;cellular_component:GO:0005874//microtubule;GO:0005875//microtubule associated complex;molecular_function:GO:0005524//ATP binding;GO:0005515//protein binding;GO:0003777//microtubule motor activity;
Vp9809	gi|224106083|ref|XP_002314037.1|/0/cellulose synthase family protein [Populus trichocarpa] &gt;gi|222850445|gb|EEE87992.1| cellulose synthase family protein [Populus trichocarpa]	gi|802555670|ref|XM_012210176.1|/0.0/PREDICTED: Jatropha curcas cellulose synthase A catalytic subunit 3 [UDP-forming] (LOC105628703), transcript variant X2, mRNA	sp|Q941L0|CESA3_ARATH/0.0/Cellulose synthase A catalytic subunit 3 [UDP-forming] OS=Arabidopsis thaliana GN=CESA3 PE=1 SV=2	pop:POPTR_0009s06560g/0.0/POPTRDRAFT_821409; cellulose synthase family protein; K10999 cellulose synthase A [EC:2.4.1.12]	alr3757/2e-11/---	PTHR13301/0.0/--	biological_process:GO:0030244//cellulose biosynthetic process;GO:0009833//plant-type primary cell wall biogenesis;cellular_component:GO:0005794//Golgi apparatus;GO:0016021//integral component of membrane;molecular_function:GO:0016760//cellulose synthase (UDP-forming) activity;GO:0008270//zinc ion binding;
Vp10455	gi|566239366|ref|XP_002325943.2|/0/hypothetical protein POPTR_0019s10160g [Populus trichocarpa] &gt;gi|550317191|gb|EEF00325.2| hypothetical protein POPTR_0019s10160g [Populus trichocarpa]	gi|743880611|ref|XM_011037949.1|/0.0/PREDICTED: Populus euphratica non-lysosomal glucosylceramidase (LOC105133826), transcript variant X3, mRNA	NA	jcu:105638041/0.0/non-lysosomal glucosylceramidase; K17108 non-lysosomal glucosylceramidase [EC:3.2.1.45]	alr2816/1e-64/---	PF04685/1.3E-143/Protein of unknown function, DUF608	NA
Vp11010	gi|255573240|ref|XP_002527549.1|/0/PREDICTED: uncharacterized protein LOC8272310 [Ricinus communis] &gt;gi|223533099|gb|EEF34858.1| conserved hypothetical protein [Ricinus communis]	gi|1000949563|ref|XM_002527503.2|/3e-86/PREDICTED: Ricinus communis uncharacterized LOC8272310 (LOC8272310), mRNA	sp|Q84ZL0|FH5_ORYSJ/3e-07/Formin-like protein 5 OS=Oryza sativa subsp. japonica GN=FH5 PE=2 SV=2	cit:102630212/5e-31/uncharacterized LOC102630212; K10767 mRNA N6-methyladenine demethylase [EC:1.14.11.53]	NA	PTHR31447:SF0/1.2E-219/--	molecular_function:GO:0016491//oxidoreductase activity;
Vp10829	gi|802563075|ref|XP_012066702.1|/0/PREDICTED: leucine--tRNA ligase, cytoplasmic [Jatropha curcas] &gt;gi|802563077|ref|XP_012066703.1| PREDICTED: leucine--tRNA ligase, cytoplasmic [Jatropha curcas] &gt;gi|643736048|gb|KDP42464.1| hypothetical protein JCGZ_00261 [Jatropha curcas]	gi|802563076|ref|XM_012211313.1|/0.0/PREDICTED: Jatropha curcas leucine--tRNA ligase, cytoplasmic (LOC105629686), transcript variant X2, mRNA	NA	jcu:105629686/0.0/leucine--tRNA ligase, cytoplasmic; K01869 leucyl-tRNA synthetase [EC:6.1.1.4]	SPAC26F1.13c/0.0/---	PTHR11946/0.0/--	biological_process:GO:0006429//leucyl-tRNA aminoacylation;GO:0006450//regulation of translational fidelity;cellular_component:GO:0005737//cytoplasm;molecular_function:GO:0004823//leucine-tRNA ligase activity;GO:0005524//ATP binding;GO:0002161//aminoacyl-tRNA editing activity;
Vp10108	gi|590566684|ref|XP_007010305.1|/2.0515e-82/Zn-dependent exopeptidases superfamily protein isoform 1 [Theobroma cacao] &gt;gi|508727218|gb|EOY19115.1| Zn-dependent exopeptidases superfamily protein isoform 1 [Theobroma cacao]	gi|743901178|ref|XM_011045603.1|/2e-77/PREDICTED: Populus euphratica nicastrin (LOC105139230), transcript variant X2, mRNA	sp|Q8GUM5|NICA_ARATH/4e-79/Nicastrin OS=Arabidopsis thaliana GN=At3g52640/At3g52650 PE=2 SV=1	jcu:105645447/2e-92/nicastrin; K06171 nicastrin	NA	NA	NA
Vp10300	gi|743875154|ref|XP_011034854.1|/0/PREDICTED: epidermal growth factor receptor substrate 15-like isoform X2 [Populus euphratica]	gi|566155597|ref|XM_002301880.2|/1e-136/Populus trichocarpa calcium-binding EF hand family protein (POPTR_0002s00960g) mRNA, complete cds	NA	cmo:103493829/2e-164/epidermal growth factor receptor substrate 15-like 1; K12472 epidermal growth factor receptor substrate 15	NA	NA	NA
Vp10593	gi|743846521|ref|XP_011027759.1|/0/PREDICTED: auxin response factor 3-like [Populus euphratica]	gi|743914572|ref|XR_839080.1|/0.0/PREDICTED: Populus euphratica auxin response factor 3-like (LOC105108567), transcript variant X2, misc_RNA	sp|O23661|ARFC_ARATH/0.0/Auxin response factor 3 OS=Arabidopsis thaliana GN=ARF3 PE=1 SV=2	rcu:8281869/0.0/auxin response factor 3; K14486 auxin response factor	NA	PF02362/1.1E-22/B3 DNA binding domain	NA
Vp10080	gi|743931273|ref|XP_011009900.1|/0/PREDICTED: uncharacterized protein LOC105114890 [Populus euphratica]	gi|802753477|ref|XM_012233111.1|/7e-90/PREDICTED: Jatropha curcas uncharacterized LOC105647118 (LOC105647118), transcript variant X2, mRNA	sp|Q9FH28|DNJ49_ARATH/3e-09/Chaperone protein dnaJ 49 OS=Arabidopsis thaliana GN=ATJ49 PE=2 SV=2	fve:105352606/4e-38/dnaJ homolog subfamily B member 4-like; K09510 DnaJ homolog subfamily B member 4	MA1479/2e-08/---	PTHR24078/3.9E-19/--	NA
Vp9571	gi|802596600|ref|XP_012072334.1|/0/PREDICTED: alpha,alpha-trehalose-phosphate synthase [UDP-forming] 6 [Jatropha curcas] &gt;gi|643730707|gb|KDP38139.1| hypothetical protein JCGZ_04782 [Jatropha curcas]	gi|949801625|gb|KT313599.1|/0.0/Hevea brasiliensis trehalose-6-phosphate synthase-9 mRNA, complete cds	sp|O23617|TPS5_ARATH/0.0/Alpha,alpha-trehalose-phosphate synthase [UDP-forming] 5 OS=Arabidopsis thaliana GN=TPS5 PE=1 SV=2	jcu:105634140/0.0/alpha,alpha-trehalose-phosphate synthase [UDP-forming] 6; K16055 trehalose 6-phosphate synthase/phosphatase [EC:2.4.1.15 3.1.3.12]	SPAC328.03/3e-73/---	PF00982/1.7E-60/Glycosyltransferase family 20	NA
Vp10215	gi|659086932|ref|XP_008444186.1|/0/PREDICTED: uncharacterized protein LOC103487602 [Cucumis melo] &gt;gi|659086934|ref|XP_008444187.1| PREDICTED: uncharacterized protein LOC103487602 [Cucumis melo]	gi|566172317|ref|XM_002307410.2|/0.0/Populus trichocarpa C2 domain-containing family protein (POPTR_0005s20230g) mRNA, complete cds	sp|Q9C9A6|PUB10_ARATH/2e-10/U-box domain-containing protein 10 OS=Arabidopsis thaliana GN=PUB10 PE=2 SV=1	egr:104451233/6e-07/vacuolar protein 8; K08332	NA	PTHR23315:SF135/1.2E-256/--	NA
Vp10325	gi|802710629|ref|XP_012084585.1|/0/PREDICTED: potassium transporter 7-like [Jatropha curcas] &gt;gi|643715098|gb|KDP27348.1| hypothetical protein JCGZ_20172 [Jatropha curcas]	gi|566150158|ref|XM_002298165.2|/0.0/Populus trichocarpa potassium transporter family protein (POPTR_0001s21310g) mRNA, complete cds	sp|Q9FY75|POT7_ARATH/0.0/Potassium transporter 7 OS=Arabidopsis thaliana GN=POT7 PE=1 SV=2	mus:103992353/0.0/potassium transporter 23; K03549 KUP system potassium uptake protein	XF1903/1e-67/---	PTHR30540/0.0/--	biological_process:GO:0071805//potassium ion transmembrane transport;cellular_component:GO:0016020//membrane;molecular_function:GO:0015079//potassium ion transmembrane transporter activity;
Vp9883	gi|802570056|ref|XP_012067971.1|/0/PREDICTED: uncharacterized protein LOC105630688 [Jatropha curcas] &gt;gi|643734792|gb|KDP41462.1| hypothetical protein JCGZ_15869 [Jatropha curcas]	gi|802570055|ref|XM_012212581.1|/0.0/PREDICTED: Jatropha curcas uncharacterized LOC105630688 (LOC105630688), mRNA	NA	NA	NA	PTHR31110:SF2/0.0/--	NA
Vp9876	gi|224129278|ref|XP_002320545.1|/4.93902e-16/hypothetical protein POPTR_0014s17090g [Populus trichocarpa] &gt;gi|222861318|gb|EEE98860.1| hypothetical protein POPTR_0014s17090g [Populus trichocarpa]	gi|743928002|ref|XM_011009892.1|/3e-15/PREDICTED: Populus euphratica uncharacterized LOC105113640 (LOC105113640), mRNA	NA	NA	NA	NA	NA
Vp9802	gi|743860107|ref|XP_011030772.1|/0/PREDICTED: translation initiation factor IF-2, chloroplastic-like [Populus euphratica]	gi|802760656|ref|XM_012234118.1|/0.0/PREDICTED: Jatropha curcas translation initiation factor IF-2, chloroplastic (LOC105647895), mRNA	sp|Q9SHI1|IF2C_ARATH/0.0/Translation initiation factor IF-2, chloroplastic OS=Arabidopsis thaliana GN=At1g17220 PE=2 SV=2	jcu:105647895/0.0/translation initiation factor IF-2, chloroplastic; K02519 translation initiation factor IF-2	alr3832/4e-176/---	PTHR23115:SF138/0.0/--	biological_process:GO:0006413//translational initiation;GO:0006184//GTP catabolic process;cellular_component:GO:0005622//intracellular;molecular_function:GO:0003743//translation initiation factor activity;GO:0005525//GTP binding;GO:0003924//GTPase activity;
Vp9984	gi|255571792|ref|XP_002526839.1|/0/PREDICTED: leucine-rich repeat receptor-like tyrosine-protein kinase PXC3 isoform X1 [Ricinus communis] &gt;gi|223533843|gb|EEF35574.1| protein with unknown function [Ricinus communis]	gi|566240809|ref|XM_002325523.2|/0.0/Populus trichocarpa leucine-rich repeat family protein (POPTR_0019s11460g) mRNA, complete cds	sp|O22938|Y2182_ARATH/4e-130/Leucine-rich repeat receptor-like tyrosine-protein kinase At2g41820 OS=Arabidopsis thaliana GN=At2g41820 PE=2 SV=1	mtr:MTR_5g045910/2e-115/LRR receptor-like kinase family protein; K17422 large subunit ribosomal protein L41	alr0124_1/7e-29/---	PTHR27000/0.0/--	biological_process:GO:0006468//protein phosphorylation;GO:0055114//oxidation-reduction process;cellular_component:GO:0016021//integral component of membrane;molecular_function:GO:0005524//ATP binding;GO:0004672//protein kinase activity;GO:0016491//oxidoreductase activity;
Vp10485	gi|802621942|ref|XP_012076176.1|/0/PREDICTED: AP-2 complex subunit alpha-1-like [Jatropha curcas] &gt;gi|643725222|gb|KDP34356.1| hypothetical protein JCGZ_11239 [Jatropha curcas]	gi|261873468|gb|FJ669717.1|/0.0/Viola pubescens 18S ribosomal RNA gene, partial sequence	sp|Q8LPL6|AP2A1_ARATH/0.0/AP-2 complex subunit alpha-1 OS=Arabidopsis thaliana GN=ALPHA-ADR PE=1 SV=1	jcu:105637345/0.0/AP-2 complex subunit alpha-1-like; K11824 AP-2 complex subunit alpha	NA	SM00809/1.9E-16/Adaptin C-terminal domain	biological_process:GO:0006886//intracellular protein transport;GO:0016192//vesicle-mediated transport;cellular_component:GO:0030131//clathrin adaptor complex;molecular_function:GO:0008565//protein transporter activity;
Vp10881	gi|255551058|ref|XP_002516577.1|/0/PREDICTED: beta-adaptin-like protein A [Ricinus communis] &gt;gi|223544397|gb|EEF45918.1| AP-2 complex subunit beta-1, putative [Ricinus communis]	gi|802633396|ref|XM_012222063.1|/0.0/PREDICTED: Jatropha curcas beta-adaptin-like protein A (LOC105638274), mRNA	sp|Q9LDK9|APBLA_ARATH/0.0/Beta-adaptin-like protein A OS=Arabidopsis thaliana GN=BETAA-AD PE=1 SV=1	sita:101781074/4e-103/beta-adaptin-like protein C; K12392 AP-1 complex subunit beta-1	SPBC2G2.06c/2e-78/---	PTHR11134/0.0/--	biological_process:GO:0006886//intracellular protein transport;GO:0016192//vesicle-mediated transport;cellular_component:GO:0030131//clathrin adaptor complex;molecular_function:GO:0008565//protein transporter activity;
Vp10481	gi|224096434|ref|XP_002310619.1|/0/brassinosteroid insensitive 1 precursor family protein [Populus trichocarpa] &gt;gi|222853522|gb|EEE91069.1| brassinosteroid insensitive 1 precursor family protein [Populus trichocarpa]	gi|566179992|ref|XM_002310583.2|/0.0/Populus trichocarpa brassinosteroid insensitive 1 precursor family protein (POPTR_0007s06940g) mRNA, complete cds	sp|Q8L899|BRI1_SOLPE/0.0/Systemin receptor SR160 OS=Solanum peruvianum PE=1 SV=1	pop:POPTR_0007s06940g/0.0/POPTRDRAFT_562744; brassinosteroid insensitive 1 precursor family protein; K13415 protein brassinosteroid insensitive 1 [EC:2.7.10.1 2.7.11.1]	alr0124_1/4e-20/---	PTHR27000:SF220/0.0/--	biological_process:GO:0009911//positive regulation of flower development;GO:0009729//detection of brassinosteroid stimulus;GO:0010268//brassinosteroid homeostasis;GO:0009826//unidimensional cell growth;GO:0006468//protein phosphorylation;GO:0009742//brassinosteroid mediated signaling pathway;GO:0010224//response to UV-B;GO:0048657//anther wall tapetum cell differentiation;GO:0009647//skotomorphog…
Vp9972	gi|1000961723|ref|XP_015575907.1|/0/PREDICTED: protein FAR-RED ELONGATED HYPOCOTYL 3 isoform X2 [Ricinus communis]	gi|802795531|ref|XM_012237138.1|/0.0/PREDICTED: Jatropha curcas protein FAR-RED ELONGATED HYPOCOTYL 3 (LOC105650273), transcript variant X1, mRNA	sp|Q9LIE5|FHY3_ARATH/0.0/Protein FAR-RED ELONGATED HYPOCOTYL 3 OS=Arabidopsis thaliana GN=FHY3 PE=1 SV=1	vvi:100853055/3e-100/protein FAR1-RELATED SEQUENCE 6; K17604 zinc finger SWIM domain-containing protein 3	NA	PF10551/3.1E-18/MULE transposase domain	NA
Vp10531	gi|590564920|ref|XP_007009802.1|/0/Kinase superfamily protein isoform 1 [Theobroma cacao] &gt;gi|590564928|ref|XP_007009804.1| Kinase superfamily protein isoform 1 [Theobroma cacao] &gt;gi|508726715|gb|EOY18612.1| Kinase superfamily protein isoform 1 [Theobroma cacao] &gt;gi|508726717|gb|EOY18614.1| Kinase superfamily protein isoform 1 [Theobroma cacao]	gi|802732854|ref|XM_012231097.1|/0.0/PREDICTED: Jatropha curcas uncharacterized aarF domain-containing protein kinase At1g79600, chloroplastic (LOC105645491), transcript variant X1, mRNA	sp|Q94BU1|Y1181_ARATH/4e-73/Uncharacterized aarF domain-containing protein kinase At1g71810, chloroplastic OS=Arabidopsis thaliana GN=At1g71810 PE=2 SV=1	tcc:TCM_043114/0.0/Kinase superfamily protein isoform 1; K08869 aarF domain-containing kinase	sll0005/2e-81/---	PTHR10566/5.3E-146/--	NA
Vp11671	gi|743848340|ref|XP_010939335.1|/0/PREDICTED: conserved oligomeric Golgi complex subunit 3 isoform X1 [Elaeis guineensis] &gt;gi|743848344|ref|XP_010939336.1| PREDICTED: conserved oligomeric Golgi complex subunit 3 isoform X1 [Elaeis guineensis] &gt;gi|743848348|ref|XP_010939337.1| PREDICTED: conserved oligomeric Golgi complex subunit 3 isoform X1 [Elaeis guineensis] &gt;gi|743848352|ref|XP_01093…	gi|743798058|ref|XM_011011349.1|/0.0/PREDICTED: Populus euphratica conserved oligomeric Golgi complex subunit 3 (LOC105114708), mRNA	NA	tcc:TCM_037450/0.0/Sec34-like family protein isoform 1; K20290 conserved oligomeric Golgi complex subunit 3	NA	PTHR13302/1.2E-130/--	NA
Vp10594	gi|743789731|ref|XP_011037084.1|/0/PREDICTED: exocyst complex component SEC10-like [Populus euphratica]	gi|743789730|ref|XM_011038782.1|/0.0/PREDICTED: Populus euphratica exocyst complex component SEC10-like (LOC105134387), mRNA	sp|Q8RVQ5|SEC10_ARATH/0.0/Exocyst complex component SEC10 OS=Arabidopsis thaliana GN=SEC10 PE=1 SV=2	pop:POPTR_0014s08590g/0.0/POPTRDRAFT_823992; exocyst complex component Sec10-related family protein; K19984 exocyst complex component 5	NA	PTHR12100:SF0/1.4E-178/--	biological_process:GO:0048278//vesicle docking;GO:0006887//exocytosis;cellular_component:GO:0005737//cytoplasm;
Vp9708	gi|743841215|ref|XP_011026408.1|/0/PREDICTED: uncharacterized protein LOC105127024 isoform X1 [Populus euphratica] &gt;gi|743841218|ref|XP_011026409.1| PREDICTED: uncharacterized protein LOC105127024 isoform X1 [Populus euphratica] &gt;gi|743841221|ref|XP_011026410.1| PREDICTED: uncharacterized protein LOC105127024 isoform X1 [Populus euphratica]	gi|743841224|ref|XM_011028109.1|/0.0/PREDICTED: Populus euphratica uncharacterized LOC105127024 (LOC105127024), transcript variant X4, mRNA	NA	NA	NA	PTHR12444/0.0/--	cellular_component:GO:0005886//plasma membrane;
Vp10719	gi|802736066|ref|XP_012086808.1|/0/PREDICTED: respiratory burst oxidase homolog protein A [Jatropha curcas] &gt;gi|643711943|gb|KDP25371.1| hypothetical protein JCGZ_20527 [Jatropha curcas]	gi|566162446|ref|XM_006385715.1|/0.0/Populus trichocarpa NADPH oxidase family protein (POPTR_0003s13310g) mRNA, complete cds	sp|O48538|RBOHF_ARATH/0.0/Respiratory burst oxidase homolog protein F OS=Arabidopsis thaliana GN=RBOHF PE=1 SV=1	jcu:105645739/0.0/respiratory burst oxidase homolog protein A; K13447 respiratory burst oxidase [EC:1.6.3.- 1.11.1.-]	VCA0151/8e-06/---	PTHR11972:SF69/0.0/--	biological_process:GO:0055114//oxidation-reduction process;cellular_component:GO:0016021//integral component of membrane;molecular_function:GO:0016174//NAD(P)H oxidase activity;GO:0005509//calcium ion binding;GO:0004601//peroxidase activity;
Vp9964	gi|902211982|gb|KNA16840.1|/0/hypothetical protein SOVF_085540 [Spinacia oleracea]	gi|743827303|ref|XM_011024683.1|/0.0/PREDICTED: Populus euphratica phosphatidylinositol 4-kinase beta 1-like (LOC105124601), transcript variant X3, mRNA >gi|743827307|ref|XM_011024685.1| PREDICTED: Populus euphratica phosphatidylinositol 4-kinase beta 1-like (LOC105124601), transcript variant X4, mRNA	sp|Q9FMJ0|P4KB1_ARATH/2e-165/Phosphatidylinositol 4-kinase beta 1 OS=Arabidopsis thaliana GN=PI4KB1 PE=1 SV=1	nnu:104599588/0.0/phosphatidylinositol 4-kinase beta 2-like; K19801 phosphatidylinositol 4-kinase B [EC:2.7.1.67]	SPAC22E12.16c/1e-64/---	PTHR10048:SF22/1.1E-243/--	NA
Vp10296	gi|566183577|ref|XP_006379749.1|/0/hypothetical protein POPTR_0008s12230g [Populus trichocarpa] &gt;gi|550332904|gb|ERP57546.1| hypothetical protein POPTR_0008s12230g [Populus trichocarpa]	gi|743784430|ref|XM_011024082.1|/0.0/PREDICTED: Populus euphratica uncharacterized LOC105124168 (LOC105124168), transcript variant X3, mRNA	NA	jcu:105642055/0.0/uncharacterized LOC105642055; K16276 zinc finger protein-like protein	NA	PF01814/5.6E-9/Hemerythrin HHE cation binding domain	NA
Vp9942	gi|566159636|ref|XP_002301748.2|/0/hypothetical protein POPTR_0002s23680g [Populus trichocarpa] &gt;gi|550345688|gb|EEE81021.2| hypothetical protein POPTR_0002s23680g [Populus trichocarpa]	gi|743912264|ref|XM_011001705.1|/0.0/PREDICTED: Populus euphratica uncharacterized LOC105107686 (LOC105107686), mRNA	NA	NA	CC2638/2e-10/---	PTHR11851:SF152/0.0/--	NA
Vp10157	gi|743923892|ref|XP_011006053.1|/0/PREDICTED: protein argonaute 4-like [Populus euphratica] &gt;gi|743923894|ref|XP_011006054.1| PREDICTED: protein argonaute 4-like [Populus euphratica]	gi|566150405|ref|XM_006369328.1|/0.0/Populus trichocarpa Argonaute 4 family protein (POPTR_0001s22710g) mRNA, complete cds	sp|Q9ZVD5|AGO4_ARATH/0.0/Protein argonaute 4 OS=Arabidopsis thaliana GN=AGO4 PE=1 SV=2	pop:POPTR_0001s22710g/0.0/Argonaute 4 family protein; K11593 eukaryotic translation initiation factor 2C	NA	PF16488/4.8E-12/Argonaute linker 2 domain	biological_process:GO:0006413//translational initiation;molecular_function:GO:0003743//translation initiation factor activity;
Vp10635	gi|590670890|ref|XP_007038184.1|/0/TUDOR-SN protein 1 isoform 1 [Theobroma cacao] &gt;gi|508775429|gb|EOY22685.1| TUDOR-SN protein 1 isoform 1 [Theobroma cacao]	gi|1000985056|ref|XM_015724845.1|/0.0/PREDICTED: Ricinus communis staphylococcal nuclease domain-containing protein 1 (LOC8275465), transcript variant X2, mRNA	NA	rcu:8275465/0.0/staphylococcal nuclease domain-containing protein 1; K15979 staphylococcal nuclease domain-containing protein 1	SPCC645.08c/8e-61/---	PS50830/26.29/Thermonuclease domain profile.	NA
Vp9983	gi|699262792|gb|AIU41638.1|/0/ABC transporter family protein [Hevea brasiliensis] &gt;gi|930626463|gb|ALG00771.1| inositol hexakisphosphate transporter [Hevea brasiliensis]	gi|802717032|ref|XM_012229823.1|/0.0/PREDICTED: Jatropha curcas ABC transporter C family member 5 (LOC105644465), mRNA	sp|Q9LK64|AB3C_ARATH/0.0/ABC transporter C family member 3 OS=Arabidopsis thaliana GN=ABCC3 PE=1 SV=1	cmo:103501226/0.0/ABC transporter C family member 3-like; K05666 ATP-binding cassette, subfamily C (CFTR/MRP), member 2	SPBC359.05/4e-131/---	PS50929/32.014/ABC transporter integral membrane type-1 fused domain profile.	NA
Vp10453	gi|590628526|ref|XP_007026742.1|/0/RNA polymerase II C-terminal domain phosphatase-like 2 isoform 1 [Theobroma cacao] &gt;gi|508715347|gb|EOY07244.1| RNA polymerase II C-terminal domain phosphatase-like 2 isoform 1 [Theobroma cacao]	gi|743907989|ref|XM_011049138.1|/0.0/PREDICTED: Populus euphratica RNA polymerase II C-terminal domain phosphatase-like 2 (LOC105141783), transcript variant X2, mRNA	sp|Q5YDB5|CPL2_ARATH/0.0/RNA polymerase II C-terminal domain phosphatase-like 2 OS=Arabidopsis thaliana GN=CPL2 PE=1 SV=3	tcc:TCM_021715/0.0/RNA polymerase II C-terminal domain phosphatase-like 2 isoform 1; K18998 RNA polymerase II C-terminal domain phosphatase-like 1/2 [EC:3.1.3.16]	NA	PTHR23081:SF1/8.8E-221/--	NA
Vp10629	gi|1000941396|ref|XP_015582657.1|/0/PREDICTED: uncharacterized protein LOC8286329 isoform X2 [Ricinus communis]	gi|802668078|ref|XM_012226017.1|/0.0/PREDICTED: Jatropha curcas uncharacterized LOC105641469 (LOC105641469), transcript variant X2, mRNA	sp|Q9SEX2|KTNA1_ARATH/6e-53/Katanin p60 ATPase-containing subunit A1 OS=Arabidopsis thaliana GN=AAA1 PE=1 SV=1	mtr:MTR_1g101870/3e-84/elongation factor 1-alpha; K03231 elongation factor 1-alpha	YGR028w/3e-59/---	PTHR23074:SF95/6.5E-199/--	NA
Vp10252	gi|817528746|ref|YP_009136626.1|/2.7417e-90/ATP-dependent protease proteolytic subunit (plastid) [Viola seoulensis] &gt;gi|808781847|gb|AKE07231.1| ATP-dependent protease proteolytic subunit (plastid) [Viola seoulensis]	gi|808781801|gb|KP749924.1|/0.0/Viola seoulensis plastid, complete genome	sp|A4GYT6|CLPP_POPTR/8e-81/ATP-dependent Clp protease proteolytic subunit OS=Populus trichocarpa GN=clpP PE=3 SV=1	jcu:7564759/4e-81/clpP, JacuC_p045; ATP-dependent Clp protease proteolytic subunit; K01358 ATP-dependent Clp protease, protease subunit [EC:3.4.21.92]	sll1096/2e-51/---	PR00127/5.1E-48/Clp protease catalytic subunit P signature	NA
Vp9591	gi|743931467|ref|XP_011010005.1|/0/PREDICTED: serine/threonine-protein kinase Nek5-like [Populus euphratica]	gi|802646766|ref|XM_012224262.1|/0.0/PREDICTED: Jatropha curcas serine/threonine-protein kinase Nek5 (LOC105640054), transcript variant X2, mRNA	sp|Q0WPH8|NEK5_ARATH/4e-129/Serine/threonine-protein kinase Nek5 OS=Arabidopsis thaliana GN=NEK5 PE=1 SV=1	rcu:8263345/0.0/serine/threonine-protein kinase Nek5; K08857 NIMA (never in mitosis gene a)-related kinase 1/4/5 [EC:2.7.11.1]	YAR018c/2e-14/---	NA	NA
Vp10522	gi|590653599|ref|XP_007033468.1|/0/LRR receptor-like serine/threonine-protein kinase, putative [Theobroma cacao] &gt;gi|508712497|gb|EOY04394.1| LRR receptor-like serine/threonine-protein kinase, putative [Theobroma cacao]	gi|743915395|ref|XM_011003345.1|/2e-71/PREDICTED: Populus euphratica probable LRR receptor-like serine/threonine-protein kinase At5g37450 (LOC105108866), mRNA	sp|C0LGU1|Y5374_ARATH/0.0/Probable LRR receptor-like serine/threonine-protein kinase At5g37450 OS=Arabidopsis thaliana GN=At5g37450 PE=2 SV=1	mdm:103417930/3e-165/probable LRR receptor-like serine/threonine-protein kinase At1g06840; K04733 interleukin-1 receptor-associated kinase 4 [EC:2.7.11.1]	Cgl2127_1/1e-14/---	PF00069/1.4E-4/Protein kinase domain	NA
Vp10569	gi|702390332|ref|XP_010065610.1|/8.06568e-85/PREDICTED: disease resistance protein At4g27190-like [Eucalyptus grandis]	gi|1000942704|ref|XM_002531309.2|/1e-08/PREDICTED: Ricinus communis uncharacterized acetyltransferase At3g50280 (LOC8269397), mRNA	sp|O81825|DRL28_ARATH/2e-11/Probable disease resistance protein At4g27220 OS=Arabidopsis thaliana GN=At4g27220 PE=2 SV=1	aip:107627481/2e-58/probable disease resistance protein At4g27220; K13459 disease resistance protein RPS2	NA	PTHR33463:SF3/6.5E-23/--	NA
Vp9905	gi|802562444|ref|XP_012066371.1|/0/PREDICTED: replication factor C subunit 1 [Jatropha curcas]	gi|802562443|ref|XM_012210981.1|/0.0/PREDICTED: Jatropha curcas replication factor C subunit 1 (LOC105629387), mRNA	sp|Q9C587|RFC1_ARATH/0.0/Replication factor C subunit 1 OS=Arabidopsis thaliana GN=RFC1 PE=2 SV=1	jcu:105629387/0.0/replication factor C subunit 1; K10754 replication factor C subunit 1	SPBC23E6.07c_2/2e-71/---	PF08519/3.2E-45/Replication factor RFC1 C terminal domain	NA
Vp10345	gi|225454813|ref|XP_002275630.1|/0/PREDICTED: exportin-1 [Vitis vinifera] &gt;gi|147799770|emb|CAN61845.1| hypothetical protein VITISV_008353 [Vitis vinifera] &gt;gi|297737334|emb|CBI26535.3| unnamed protein product [Vitis vinifera]	gi|743931310|ref|XM_011011619.1|/0.0/PREDICTED: Populus euphratica exportin-1-like (LOC105114900), transcript variant X5, mRNA	NA	gmx:100783433/0.0/protein EXPORTIN 1A-like; K14290 exportin-1	SPAC1805.17/3e-128/---	PTHR11223/5.9E-117/--	biological_process:GO:0006886//intracellular protein transport;cellular_component:GO:0005643//nuclear pore;molecular_function:GO:0008565//protein transporter activity;
Vp11051	gi|566213656|ref|XP_002324283.2|/0/hypothetical protein POPTR_0018s01460g [Populus trichocarpa] &gt;gi|550317792|gb|EEF02848.2| hypothetical protein POPTR_0018s01460g [Populus trichocarpa]	gi|743841469|ref|XM_011028173.1|/1e-105/PREDICTED: Populus euphratica peptidyl-prolyl cis-trans isomerase CYP95-like (LOC105127064), transcript variant X3, mRNA	sp|Q9C566|CYP40_ARATH/1e-41/Peptidyl-prolyl cis-trans isomerase CYP40 OS=Arabidopsis thaliana GN=CYP40 PE=2 SV=1	mtr:MTR_3g107660/0.0/peptidyl-prolyl cis-trans isomerase; K09566 peptidyl-prolyl isomerase G (cyclophilin G) [EC:5.2.1.8]	slr1251/1e-40/---	PTHR11071:SF255/4.4E-109/--	NA
Vp10731	gi|590625880|ref|XP_007026008.1|/0/PCF11P-similar protein 4, putative isoform 1 [Theobroma cacao] &gt;gi|508781374|gb|EOY28630.1| PCF11P-similar protein 4, putative isoform 1 [Theobroma cacao]	gi|566164452|ref|XM_002304891.2|/1e-134/Populus trichocarpa pre-mRNA cleavage complex-related family protein (POPTR_0004s01970g) mRNA, complete cds	NA	jcu:105649373/0.0/polyadenylation and cleavage factor homolog 4; K14400 pre-mRNA cleavage complex 2 protein Pcf11	NA	PTHR15921:SF4/1.1E-154/--	NA
Vp9900	gi|743923103|ref|XP_011005632.1|/0/PREDICTED: uncharacterized protein LOC105111864 [Populus euphratica] &gt;gi|743923105|ref|XP_011005633.1| PREDICTED: uncharacterized protein LOC105111864 [Populus euphratica] &gt;gi|743923107|ref|XP_011005634.1| PREDICTED: uncharacterized protein LOC105111864 [Populus euphratica]	gi|566179840|ref|XM_002310548.2|/0.0/Populus trichocarpa C2 domain-containing family protein (POPTR_0007s06010g) mRNA, complete cds	sp|Q9C9A6|PUB10_ARATH/2e-12/U-box domain-containing protein 10 OS=Arabidopsis thaliana GN=PUB10 PE=2 SV=1	egr:108953915/1e-10/U-box domain-containing protein 13-like; K08332	NA	SM00185/71.0/Armadillo/beta-catenin-like repeats	NA
Vp10723	gi|802641089|ref|XP_012079132.1|/0/PREDICTED: uncharacterized protein LOC105639629 [Jatropha curcas]	gi|802641088|ref|XM_012223742.1|/0.0/PREDICTED: Jatropha curcas uncharacterized LOC105639629 (LOC105639629), mRNA	NA	lja:Lj4g3v0867490.3/0.0/Lj4g3v0867490.3; -; K19525 vacuolar protein sorting-associated protein 13A/C	NA	PTHR16166:SF98/2.8E-178/--	NA
Vp10187	gi|645226721|ref|XP_008220172.1|/0/PREDICTED: LOW QUALITY PROTEIN: uncharacterized protein LOC103320287 [Prunus mume]	gi|1000986676|ref|XM_002510218.2|/0.0/PREDICTED: Ricinus communis uncharacterized LOC8260863 (LOC8260863), transcript variant X2, mRNA	NA	NA	NA	PF00149/6.0E-10/Calcineurin-like phosphoesterase	NA
Vp12018	gi|566154481|ref|XP_006370478.1|/0/hypothetical protein POPTR_0001s43080g [Populus trichocarpa] &gt;gi|550349671|gb|ERP67047.1| hypothetical protein POPTR_0001s43080g [Populus trichocarpa]	gi|566195728|ref|XM_002317648.2|/0.0/Populus trichocarpa subtilase family protein (POPTR_0011s15890g) mRNA, complete cds	sp|O64495|SDD1_ARATH/1e-72/Subtilisin-like protease SDD1 OS=Arabidopsis thaliana GN=SDD1 PE=2 SV=1	gmx:100813236/7e-15/homeobox-leucine zipper protein HOX23-like; K09338 homeobox-leucine zipper protein	BS_vpr/4e-20/---	PS00136/-/Serine proteases, subtilase family, aspartic acid active site.	NA
Vp9647	gi|743846144|ref|XP_011027665.1|/0/PREDICTED: LOW QUALITY PROTEIN: sporulation-specific protein 15-like [Populus euphratica]	gi|743932138|ref|XM_011012057.1|/1e-140/PREDICTED: Populus euphratica golgin subfamily B member 1-like (LOC105115216), transcript variant X5, mRNA	sp|F4JJP1|Y4759_ARATH/9e-08/WEB family protein At4g27595, chloroplastic OS=Arabidopsis thaliana GN=At4g27595 PE=2 SV=1	nnu:104605900/1e-162/golgin subfamily B member 1-like; K20478 golgin subfamily B member 1	PH0929/3e-06/---	PTHR34452:SF1/3.7E-202/--	NA
Vp10328	gi|255564407|ref|XP_002523200.1|/0/PREDICTED: serine/threonine-protein phosphatase 6 regulatory subunit 3 [Ricinus communis] &gt;gi|1000957167|ref|XP_015577257.1| PREDICTED: serine/threonine-protein phosphatase 6 regulatory subunit 3 [Ricinus communis] &gt;gi|223537607|gb|EEF39231.1| conserved hypothetical protein [Ricinus communis]	gi|1000957166|ref|XM_015721771.1|/0.0/PREDICTED: Ricinus communis serine/threonine-protein phosphatase 6 regulatory subunit 3 (LOC8265533), transcript variant X2, mRNA	sp|Q7XTT4|NUCL2_ORYSJ/8e-07/Nucleolin 2 OS=Oryza sativa subsp. japonica GN=Os04g0620700 PE=2 SV=2	rcu:8265533/0.0/serine/threonine-protein phosphatase 6 regulatory subunit 3; K15501 serine/threonine-protein phosphatase 6 regulatory subunit 3	SPAC140.02/8e-06/---	PTHR12634:SF17/8.1E-143/--	NA
Vp10443	gi|659134042|ref|XP_008467004.1|/6.40928e-125/PREDICTED: LOW QUALITY PROTEIN: cytochrome b6, partial [Cucumis melo]	gi|808781801|gb|KP749924.1|/0.0/Viola seoulensis plastid, complete genome	sp|P00165|CYB6_SPIOL/2e-121/Cytochrome b6 OS=Spinacia oleracea GN=petB PE=1 SV=1	cmo:103504414/1e-125/cytochrome b6; K02635 cytochrome b6	alr3421/7e-106/---	PF13631/1.1E-38/Cytochrome b(N-terminal)/b6/petB	biological_process:GO:0022904//respiratory electron transport chain;GO:0015979//photosynthesis;cellular_component:GO:0009535//chloroplast thylakoid membrane;GO:0016021//integral component of membrane;molecular_function:GO:0020037//heme binding;GO:0005506//iron ion binding;GO:0045158//electron transporter, transferring electrons within cytochrome b6/f complex of photosystem II activity;GO:0016491/…
Vp10061	gi|225462986|ref|XP_002263241.1|/0/PREDICTED: ATPase 8, plasma membrane-type [Vitis vinifera] &gt;gi|296084595|emb|CBI25616.3| unnamed protein product [Vitis vinifera]	gi|566173789|ref|XM_002307820.2|/0.0/Populus trichocarpa ATPase 6 family protein (POPTR_0006s00770g) mRNA, complete cds	sp|Q9M2A0|PMA8_ARATH/0.0/ATPase 8, plasma membrane-type OS=Arabidopsis thaliana GN=AHA8 PE=3 SV=1	vvi:100267065/0.0/ATPase 8, plasma membrane-type; K01535 H+-transporting ATPase [EC:3.6.3.6]	MA2833/3e-169/---	PR00119/4.0E-35/P-type cation-transporting ATPase superfamily signature	biological_process:GO:0006812//cation transport;GO:0006754//ATP biosynthetic process;GO:0006200//ATP catabolic process;cellular_component:GO:0016021//integral component of membrane;GO:0005886//plasma membrane;molecular_function:GO:0005524//ATP binding;GO:0019829//cation-transporting ATPase activity;GO:0046872//metal ion binding;
Vp9906	gi|743916108|ref|XP_011002027.1|/0/PREDICTED: E3 ubiquitin-protein ligase HOS1-like [Populus euphratica]	gi|743864461|ref|XR_843330.1|/0.0/PREDICTED: Populus euphratica E3 ubiquitin-protein ligase HOS1-like (LOC105130897), transcript variant X2, misc_RNA	sp|Q84JU6|HOS1_ARATH/0.0/E3 ubiquitin-protein ligase HOS1 OS=Arabidopsis thaliana GN=HOS1 PE=1 SV=1	vvi:100241255/0.0/E3 ubiquitin-protein ligase HOS1-like; K16278 E3 ubiquitin-protein ligase HOS1 [EC:2.3.2.27]	NA	PTHR10044:SF129/8.3E-250/--	NA
Vp10143	gi|255578147|ref|XP_002529943.1|/0/PREDICTED: serine/threonine-protein phosphatase 6 regulatory subunit 3 isoform X1 [Ricinus communis] &gt;gi|223530573|gb|EEF32451.1| conserved hypothetical protein [Ricinus communis]	gi|743931556|ref|XM_011011752.1|/0.0/PREDICTED: Populus euphratica serine/threonine-protein phosphatase 6 regulatory subunit 3-like (LOC105114992), transcript variant X1, mRNA	NA	rcu:8266272/0.0/serine/threonine-protein phosphatase 6 regulatory subunit 3; K15501 serine/threonine-protein phosphatase 6 regulatory subunit 3	NA	PF04499/2.7E-31/SIT4 phosphatase-associated protein	NA
Vp10248	gi|802577748|ref|XP_012069159.1|/2.19381e-172/PREDICTED: splicing factor 3B subunit 1 [Jatropha curcas] &gt;gi|802577750|ref|XP_012069160.1| PREDICTED: splicing factor 3B subunit 1 [Jatropha curcas] &gt;gi|643734083|gb|KDP40926.1| hypothetical protein JCGZ_24925 [Jatropha curcas]	gi|256782834|gb|AC237588.1|/0.0/Populus trichocarpa clone POP037-M08, complete sequence	NA	gsl:Gasu_46380/0.0/splicing factor 3B subunit 1; K12828 splicing factor 3B subunit 1	YMR288w/3e-161/---	PS50077/9.365/HEAT repeat profile.	NA
Vp9844	gi|1000944593|ref|XP_015581587.1|/0/PREDICTED: 125 kDa kinesin-related protein [Ricinus communis]	gi|743921289|ref|XM_011006405.1|/0.0/PREDICTED: Populus euphratica 125 kDa kinesin-related protein-like (LOC105111135), mRNA	sp|P82266|K125_ARATH/0.0/Probable 125 kDa kinesin-related protein OS=Arabidopsis thaliana GN=At2g36200 PE=2 SV=2	rcu:8263192/0.0/125 kDa kinesin-related protein; K10398 kinesin family member 11	SPAC25G10.07c/2e-95/---	SM00129/8.5E-85/Kinesin motor, catalytic domain. ATPase.	NA
Vp9767	gi|802624415|ref|XP_012076337.1|/0/PREDICTED: plasma membrane ATPase 4 [Jatropha curcas] &gt;gi|643724244|gb|KDP33445.1| hypothetical protein JCGZ_07016 [Jatropha curcas]	gi|566178707|ref|XM_006382102.1|/0.0/Populus trichocarpa H+-ATPase family protein (POPTR_0006s28990g) mRNA, complete cds	sp|Q03194|PMA4_NICPL/0.0/Plasma membrane ATPase 4 OS=Nicotiana plumbaginifolia GN=PMA4 PE=1 SV=1	jcu:105637476/0.0/plasma membrane ATPase 4; K01535 H+-transporting ATPase [EC:3.6.3.6]	MA1678/6e-178/---	PF00702/1.6E-17/haloacid dehalogenase-like hydrolase	NA
Vp9858	gi|951058148|ref|XP_014522154.1|/0/PREDICTED: protein argonaute 4-like isoform X2 [Vigna radiata var. radiata]	gi|743894823|ref|XM_011042368.1|/0.0/PREDICTED: Populus euphratica protein argonaute 4A-like (LOC105136869), transcript variant X2, mRNA	sp|Q6YSJ5|AGO16_ORYSJ/0.0/Protein argonaute 16 OS=Oryza sativa subsp. japonica GN=AGO16 PE=2 SV=2	vra:106778684/0.0/protein argonaute 4-like; K11593 eukaryotic translation initiation factor 2C	NA	PTHR22891/7.1E-170/--	NA
Vp10243	gi|641834648|gb|KDO53638.1|/0/hypothetical protein CISIN_1g002901mg [Citrus sinensis]	gi|590633900|ref|XM_007028167.1|/3e-52/Theobroma cacao DNA/RNA helicase protein (TCM_023835) mRNA, complete cds	sp|B5BT18|BTAF1_ARATH/7e-21/TATA-binding protein-associated factor BTAF1 OS=Arabidopsis thaliana GN=BTAF1 PE=1 SV=1	aly:ARALYDRAFT_487302/0.0/SNF2 domain-containing protein; K15711 SWI/SNF-related matrix-associated actin-dependent regulator of chromatin subfamily A3 [EC:3.6.4.- 2.3.2.27]	YBR114w/2e-58/---	SM00487/0.0061/DEAD-like helicases superfamily	NA
Vp10314	gi|566215933|ref|XP_006372261.1|/0/hypothetical protein POPTR_0018s14750g [Populus trichocarpa] &gt;gi|550318792|gb|ERP50058.1| hypothetical protein POPTR_0018s14750g [Populus trichocarpa]	gi|743931930|ref|XM_011011947.1|/0.0/PREDICTED: Populus euphratica uncharacterized LOC105115143 (LOC105115143), transcript variant X2, mRNA	NA	NA	NA	PTHR31515/1.0E-194/--	NA
Vp10859	gi|731417103|ref|XP_010660170.1|/0/PREDICTED: protein CHROMATIN REMODELING 20 isoform X1 [Vitis vinifera] &gt;gi|731417105|ref|XP_010660171.1| PREDICTED: protein CHROMATIN REMODELING 20 isoform X1 [Vitis vinifera]	gi|802759509|ref|XM_012233986.1|/0.0/PREDICTED: Jatropha curcas protein CHROMATIN REMODELING 20 (LOC105647763), transcript variant X5, mRNA	sp|A4PBL4|RAD54_ORYSJ/2e-25/DNA repair and recombination protein RAD54 OS=Oryza sativa subsp. japonica GN=RAD54 PE=1 SV=1	obr:102712392/0.0/protein CHROMATIN REMODELING 20; K10779 transcriptional regulator ATRX [EC:3.6.4.12]	ECU09g0410/2e-30/---	PTHR10799:SF350/7.3E-124/--	NA
Vp10190	gi|802577808|ref|XP_012069189.1|/0/PREDICTED: transcription initiation factor TFIID subunit 1 isoform X2 [Jatropha curcas]	gi|743827500|ref|XM_011024739.1|/0.0/PREDICTED: Populus euphratica transcription initiation factor TFIID subunit 1-like (LOC105124637), transcript variant X3, mRNA	sp|Q8LRK9|TAF1_ARATH/0.0/Transcription initiation factor TFIID subunit 1 OS=Arabidopsis thaliana GN=TAF1 PE=1 SV=1	jcu:105631625/0.0/transcription initiation factor TFIID subunit 1; K03125 transcription initiation factor TFIID subunit 1	ECU10g0760_1/8e-12/---	PTHR13900:SF0/4.1E-92/--	NA
Vp10301	gi|224136151|ref|XP_002322252.1|/0/U5 small nuclear ribonucleoprotein helicase [Populus trichocarpa] &gt;gi|222869248|gb|EEF06379.1| U5 small nuclear ribonucleoprotein helicase [Populus trichocarpa]	gi|566206961|ref|XM_002322216.2|/0.0/Populus trichocarpa U5 small nuclear ribonucleoprotein helicase (POPTR_0015s10750g) mRNA, complete cds	sp|B9DFG3|ISE2_ARATH/1e-09/DEAD-box ATP-dependent RNA helicase ISE2, chloroplastic OS=Arabidopsis thaliana GN=ISE2 PE=1 SV=2	pop:POPTR_0015s10750g/0.0/POPTRDRAFT_776276; U5 small nuclear ribonucleoprotein helicase; K12854 pre-mRNA-splicing helicase BRR2 [EC:3.6.4.13]	SPAC9.03c/0.0/---	PF02889/1.1E-100/Sec63 Brl domain	cellular_component:GO:0016020//membrane;GO:0005730//nucleolus;molecular_function:GO:0005524//ATP binding;GO:0003676//nucleic acid binding;GO:0008026//ATP-dependent helicase activity;
Vp9735	gi|566151866|ref|XP_002300247.2|/3.50871e-165/homeobox family protein [Populus trichocarpa] &gt;gi|550348560|gb|EEE85052.2| homeobox family protein [Populus trichocarpa]	gi|566151865|ref|XM_002300211.2|/1e-122/Populus trichocarpa homeobox family protein (POPTR_0001s30570g) mRNA, complete cds	sp|Q04996|HAT31_ARATH/3e-110/Homeobox protein HAT3.1 OS=Arabidopsis thaliana GN=HAT3.1 PE=2 SV=3	fve:101296723/4e-95/homeobox protein HAT3.1; K11657 remodeling and spacing factor 1	NA	PTHR12628:SF13/2.9E-25/--	NA
Vp10244	gi|802585917|ref|XP_012070636.1|/0/PREDICTED: receptor-like protein kinase THESEUS 1 [Jatropha curcas]	gi|743902458|ref|XM_011046266.1|/0.0/PREDICTED: Populus euphratica receptor-like protein kinase THESEUS 1 (LOC105139707), mRNA	sp|Q9LK35|THE1_ARATH/0.0/Receptor-like protein kinase THESEUS 1 OS=Arabidopsis thaliana GN=THE1 PE=1 SV=1	gmx:100817192/0.0/receptor-like protein kinase THESEUS 1; K04733 interleukin-1 receptor-associated kinase 4 [EC:2.7.11.1]	BH2504_1/1e-17/---	PTHR27003:SF37/2.7E-289/--	biological_process:GO:0009791//post-embryonic development;GO:0009742//brassinosteroid mediated signaling pathway;GO:0051510//regulation of unidimensional cell growth;GO:0046777//protein autophosphorylation;cellular_component:GO:0005886//plasma membrane;molecular_function:GO:0005524//ATP binding;GO:0004674//protein serine/threonine kinase activity;
Vp10348	gi|223528678|gb|EEF30693.1|/0/histidine kinase 1, 2, 3 plant, putative [Ricinus communis]	gi|1000942097|ref|XM_015726920.1|/0.0/PREDICTED: Ricinus communis histidine kinase 2 (LOC8273557), transcript variant X1, mRNA	sp|Q9C5U2|AHK2_ARATH/0.0/Histidine kinase 2 OS=Arabidopsis thaliana GN=AHK2 PE=1 SV=1	rcu:8273557/0.0/histidine kinase 2; K14489 arabidopsis histidine kinase 2/3/4 (cytokinin receptor) [EC:2.7.13.3]	MA2013_2/1e-60/---	PF00512/4.4E-18/His Kinase A (phospho-acceptor) domain	NA
Vp10711	gi|566148627|ref|XP_006368844.1|/0/hypothetical protein POPTR_0001s12700g [Populus trichocarpa] &gt;gi|550347110|gb|ERP65413.1| hypothetical protein POPTR_0001s12700g [Populus trichocarpa]	gi|743920561|ref|XM_011006029.1|/0.0/PREDICTED: Populus euphratica DNA replication licensing factor MCM2-like (LOC105110854), mRNA	sp|Q2R482|MCM2_ORYSJ/0.0/DNA replication licensing factor MCM2 OS=Oryza sativa subsp. japonica GN=MCM2 PE=2 SV=1	jcu:105647274/0.0/DNA replication licensing factor MCM2; K02540 DNA replication licensing factor MCM2 [EC:3.6.4.12]	SPBC4.04c/1e-124/---	PF00493/1.2E-138/MCM2/3/5 family	biological_process:GO:0006270//DNA replication initiation;GO:0032508//DNA duplex unwinding;cellular_component:GO:0005634//nucleus;GO:0042555//MCM complex;molecular_function:GO:0003677//DNA binding;GO:0005524//ATP binding;GO:0003678//DNA helicase activity;
Vp10819	gi|802671419|ref|XP_012081519.1|/0/PREDICTED: uncharacterized protein LOC105641544 isoform X1 [Jatropha curcas] &gt;gi|643718859|gb|KDP29958.1| hypothetical protein JCGZ_18527 [Jatropha curcas]	gi|743925736|ref|XM_011008710.1|/0.0/PREDICTED: Populus euphratica uncharacterized LOC105112841 (LOC105112841), transcript variant X2, mRNA	sp|P13983|EXTN_TOBAC/6e-09/Extensin OS=Nicotiana tabacum GN=HRGPNT3 PE=2 SV=1	aly:ARALYDRAFT_314795/6e-25/F20N2.19; K00876 uridine kinase [EC:2.7.1.48]	NA	PTHR12758/1.2E-243/--	NA
Vp10371	gi|802603909|ref|XP_012073334.1|/0/PREDICTED: heat shock 70 kDa protein 15-like [Jatropha curcas] &gt;gi|643729325|gb|KDP37205.1| hypothetical protein JCGZ_06261 [Jatropha curcas]	gi|802603908|ref|XM_012217944.1|/0.0/PREDICTED: Jatropha curcas heat shock 70 kDa protein 15-like (LOC105634970), mRNA	sp|F4HQD4|HSP7P_ARATH/0.0/Heat shock 70 kDa protein 15 OS=Arabidopsis thaliana GN=HSP70-15 PE=1 SV=1	jcu:105634970/0.0/heat shock 70 kDa protein 15-like; K09489 heat shock 70kDa protein 4	SPAC110.04c/9e-108/---	PF00012/7.6E-16/Hsp70 protein	biological_process:GO:0006950//response to stress;GO:0055114//oxidation-reduction process;molecular_function:GO:0032440//2-alkenal reductase [NAD(P)] activity;GO:0005524//ATP binding;
Vp10384	gi|731411226|ref|XP_010657900.1|/0/PREDICTED: LOW QUALITY PROTEIN: probable leucine-rich repeat receptor-like protein kinase At5g49770 [Vitis vinifera]	gi|566168381|ref|XM_006385054.1|/1e-134/Populus trichocarpa leucine-rich repeat family protein (POPTR_0004s24070g) mRNA, complete cds	sp|Q9LT96|Y5977_ARATH/1e-138/Probable leucine-rich repeat receptor-like protein kinase At5g49770 OS=Arabidopsis thaliana GN=At5g49770 PE=2 SV=1	mtr:MTR_8g070910/7e-137/receptor-like kinase; K04733 interleukin-1 receptor-associated kinase 4 [EC:2.7.11.1]	BH2504_1/3e-14/---	PTHR27000/5.2E-84/--	NA
Vp10852	gi|255561807|ref|XP_002521913.1|/0/PREDICTED: 65-kDa microtubule-associated protein 6 isoform X1 [Ricinus communis] &gt;gi|223538951|gb|EEF40549.1| PLE, putative [Ricinus communis]	gi|743785280|ref|XM_011026453.1|/0.0/PREDICTED: Populus euphratica 65-kDa microtubule-associated protein 6-like (LOC105125791), transcript variant X7, mRNA	sp|Q9SIS3|MA656_ARATH/0.0/65-kDa microtubule-associated protein 6 OS=Arabidopsis thaliana GN=MAP65-6 PE=1 SV=1	rcu:8268154/0.0/65-kDa microtubule-associated protein 6; K16732 protein regulator of cytokinesis 1	MK0690/4e-08/---	PF03999/8.3E-89/Microtubule associated protein (MAP65/ASE1 family)	biological_process:GO:0000226//microtubule cytoskeleton organization;GO:0000910//cytokinesis;molecular_function:GO:0008017//microtubule binding;
Vp10539	gi|802573768|ref|XP_012068475.1|/0/PREDICTED: uncharacterized protein LOC105631087 [Jatropha curcas] &gt;gi|643734369|gb|KDP41114.1| hypothetical protein JCGZ_03244 [Jatropha curcas]	gi|1000966118|ref|XM_015719314.1|/0.0/PREDICTED: Ricinus communis protein CLEC16A homolog (LOC8262660), transcript variant X4, mRNA	NA	brp:103829489/0.0/uncharacterized LOC103829489; K19513 protein CLEC16A	NA	PTHR21481/7.9E-92/--	NA
Vp9868	NA	NA	NA	NA	NA	NA	NA
Vp9813	gi|1000961925|ref|XP_002520939.2|/0/PREDICTED: LOW QUALITY PROTEIN: ETO1-like protein 1 [Ricinus communis]	gi|743840068|ref|XM_011027801.1|/0.0/PREDICTED: Populus euphratica ETO1-like protein 1 (LOC105126810), mRNA	sp|Q9ZQX6|ETOL1_ARATH/0.0/ETO1-like protein 1 OS=Arabidopsis thaliana GN=EOL1 PE=1 SV=1	NA	NA	SM00225/0.0012/Broad-Complex, Tramtrack and Bric a brac	NA
Vp10203	NA	NA	NA	NA	NA	NA	NA
Vp10855	gi|596135342|ref|XP_007222305.1|/2.97463e-127/hypothetical protein PRUPE_ppa003927mg [Prunus persica] &gt;gi|462419241|gb|EMJ23504.1| hypothetical protein PRUPE_ppa003927mg [Prunus persica]	gi|743862537|ref|XM_011033118.1|/1e-134/PREDICTED: Populus euphratica monogalactosyldiacylglycerol synthase, chloroplastic-like (LOC105130558), transcript variant X1, mRNA	sp|O81770|MGDG1_ARATH/5e-120/Monogalactosyldiacylglycerol synthase 1, chloroplastic OS=Arabidopsis thaliana GN=MGD1 PE=1 SV=1	pmum:103320709/7e-128/monogalactosyldiacylglycerol synthase, chloroplastic; K03715 1,2-diacylglycerol 3-beta-galactosyltransferase [EC:2.4.1.46]	BH1957/1e-13/---	PTHR21015/2.6E-138/--	NA
Vp10293	gi|802604333|ref|XP_012073565.1|/8.17237e-103/PREDICTED: cinnamoyl-CoA reductase 1-like [Jatropha curcas]	gi|1000986001|ref|XM_015717967.1|/7e-53/PREDICTED: Ricinus communis uncharacterized LOC8273667 (LOC8273667), mRNA	sp|Q9S9N9|CCR1_ARATH/7e-42/Cinnamoyl-CoA reductase 1 OS=Arabidopsis thaliana GN=CCR1 PE=1 SV=1	vra:106773575/1e-48/cinnamoyl-CoA reductase 1-like; K09753 cinnamoyl-CoA reductase [EC:1.2.1.44]	SPAC513.07/2e-17/---	PF01370/1.0E-12/NAD dependent epimerase/dehydratase family	biological_process:GO:0044237//cellular metabolic process;molecular_function:GO:0000166//nucleotide binding;GO:0003824//catalytic activity;GO:0050662//coenzyme binding;
Vp10172	gi|255573814|ref|XP_002527826.1|/0/PREDICTED: cullin-associated NEDD8-dissociated protein 1 [Ricinus communis] &gt;gi|223532750|gb|EEF34529.1| tip120, putative [Ricinus communis]	gi|1000949081|ref|XM_002527780.2|/0.0/PREDICTED: Ricinus communis cullin-associated NEDD8-dissociated protein 1 (LOC8262558), mRNA	sp|Q8L5Y6|CAND1_ARATH/0.0/Cullin-associated NEDD8-dissociated protein 1 OS=Arabidopsis thaliana GN=CAND1 PE=1 SV=1	rcu:8262558/0.0/cullin-associated NEDD8-dissociated protein 1; K17263 cullin-associated NEDD8-dissociated protein 1	NA	PF08623/9.7E-59/TATA-binding protein interacting (TIP20)	NA
Vp11263	gi|566201125|ref|XP_006376478.1|/0/hypothetical protein POPTR_0013s13360g [Populus trichocarpa] &gt;gi|550325754|gb|ERP54275.1| hypothetical protein POPTR_0013s13360g [Populus trichocarpa]	gi|802752513|ref|XM_012232879.1|/0.0/PREDICTED: Jatropha curcas probable serine/threonine-protein kinase At1g54610 (LOC105646927), transcript variant X1, mRNA	sp|F4I114|Y1960_ARATH/4e-154/Probable serine/threonine-protein kinase At1g09600 OS=Arabidopsis thaliana GN=At1g09600 PE=3 SV=1	rcu:8285024/0.0/probable serine/threonine-protein kinase At1g54610; K08819 cyclin-dependent kinase 12/13 [EC:2.7.11.22 2.7.11.23]	SPAC1687.15/4e-32/---	SM00220/7.4E-31/Serine/Threonine protein kinases, catalytic domain	biological_process:GO:0006468//protein phosphorylation;molecular_function:GO:0008353//RNA polymerase II carboxy-terminal domain kinase activity;GO:0005524//ATP binding;
Vp9597	gi|743864768|ref|XP_011032006.1|/0/PREDICTED: lon protease homolog 2, peroxisomal-like isoform X1 [Populus euphratica]	gi|566161580|ref|XM_002304326.2|/0.0/Populus trichocarpa Lon protease 1 family protein (POPTR_0003s08420g) mRNA, complete cds	sp|O64948|LONP2_ARATH/0.0/Lon protease homolog 2, peroxisomal OS=Arabidopsis thaliana GN=LON2 PE=2 SV=1	pop:POPTR_0003s08420g/0.0/Lon protease 1 family protein; K01338 ATP-dependent Lon protease [EC:3.4.21.53]	SMc01905/2e-160/---	PR00830/3.0E-49/Endopeptidase La (Lon) serine protease (S16) signature	biological_process:GO:0006515//misfolded or incompletely synthesized protein catabolic process;molecular_function:GO:0004252//serine-type endopeptidase activity;GO:0005524//ATP binding;GO:0004176//ATP-dependent peptidase activity;
Vp9814	gi|743889988|ref|XP_011038919.1|/0/PREDICTED: lon protease homolog 1, mitochondrial-like [Populus euphratica]	gi|802755457|ref|XM_012233488.1|/0.0/PREDICTED: Jatropha curcas lon protease homolog 1, mitochondrial (LOC105647420), mRNA	sp|P93655|LONM1_ARATH/0.0/Lon protease homolog 1, mitochondrial OS=Arabidopsis thaliana GN=LON1 PE=1 SV=2	jcu:105647420/0.0/lon protease homolog 1, mitochondrial; K08675 Lon-like ATP-dependent protease [EC:3.4.21.-]	SPAC22F3.06c/0.0/---	PTHR10046:SF44/0.0/--	NA
Vp11690	gi|802673581|ref|XP_012081622.1|/0/PREDICTED: LMBR1 domain-containing protein 2 homolog A [Jatropha curcas] &gt;gi|643718533|gb|KDP29727.1| hypothetical protein JCGZ_18662 [Jatropha curcas]	gi|802673580|ref|XM_012226232.1|/0.0/PREDICTED: Jatropha curcas LMBR1 domain-containing protein 2 homolog A (LOC105641646), mRNA	NA	NA	NA	PF04791/9.1E-86/LMBR1-like membrane protein	NA
Vp10366	gi|743826440|ref|XP_011022800.1|/0/PREDICTED: calmodulin-binding transcription activator 3-like isoform X2 [Populus euphratica]	gi|802536994|ref|XM_012233479.1|/1e-158/PREDICTED: Jatropha curcas calmodulin-binding transcription activator 3 (LOC105647380), mRNA	sp|Q8GSA7|CMTA3_ARATH/6e-179/Calmodulin-binding transcription activator 3 OS=Arabidopsis thaliana GN=CMTA3 PE=1 SV=1	apro:F751_6987/1e-24/Triacylglycerol lipase SDP1; K14674 TAG lipase / steryl ester hydrolase / phospholipase A2 / LPA acyltransferase [EC:3.1.1.3 3.1.1.13 3.1.1.4 2.3.1.51]	NA	PS50096/8.535/IQ motif profile.	NA
Vp9670	gi|802752886|ref|XP_012088360.1|/0/PREDICTED: vacuolar protein sorting-associated protein 18 homolog [Jatropha curcas] &gt;gi|643709784|gb|KDP24193.1| hypothetical protein JCGZ_25850 [Jatropha curcas]	gi|743909945|ref|XM_011050165.1|/0.0/PREDICTED: Populus euphratica vacuolar protein sorting-associated protein 18 homolog (LOC105142504), transcript variant X2, mRNA	NA	jcu:105647001/0.0/vacuolar protein sorting-associated protein 18 homolog; K20181 vacuolar protein sorting-associated protein 18	NA	PF05131/1.7E-39/Pep3/Vps18/deep orange family	biological_process:GO:0006886//intracellular protein transport;GO:0016192//vesicle-mediated transport;molecular_function:GO:0008270//zinc ion binding;
Vp9798	gi|1000961032|ref|XP_002521259.2|/0/PREDICTED: transportin-1 [Ricinus communis]	gi|802633879|ref|XM_012222332.1|/0.0/PREDICTED: Jatropha curcas transportin-1 (LOC105638511), mRNA	sp|B9FDR3|TNPO1_ORYSJ/0.0/Transportin-1 OS=Oryza sativa subsp. japonica GN=TRN1 PE=3 SV=2	rcu:8283655/0.0/transportin-1; K18752 transportin-1	SPAC1B1.03c/1e-16/---	SM00913/1.7E-6/Importin-beta N-terminal domain	biological_process:GO:0006886//intracellular protein transport;GO:0051170//nuclear import;cellular_component:GO:0005643//nuclear pore;molecular_function:GO:0008565//protein transporter activity;
Vp10714	gi|743874280|ref|XP_011034626.1|/0/PREDICTED: histone-lysine N-methyltransferase, H3 lysine-9 specific SUVH1 [Populus euphratica] &gt;gi|743874283|ref|XP_011034627.1| PREDICTED: histone-lysine N-methyltransferase, H3 lysine-9 specific SUVH1 [Populus euphratica]	gi|566163420|ref|XM_002303931.2|/1e-156/Populus trichocarpa Histone-lysine N-methyltransferase family protein (POPTR_0003s18740g) mRNA, complete cds	sp|Q93YF5|SUVH1_TOBAC/0.0/Histone-lysine N-methyltransferase, H3 lysine-9 specific SUVH1 OS=Nicotiana tabacum GN=SUVH1 PE=1 SV=1	pop:POPTR_0001s07390g/0.0/POPTRDRAFT_708413; Histone-lysine N-methyltransferase family protein; K11420 euchromatic histone-lysine N-methyltransferase [EC:2.1.1.43]	SPBC428.08c/4e-16/---	PS50867/11.061/Pre-SET domain profile.	biological_process:GO:0034968//histone lysine methylation;cellular_component:GO:0005634//nucleus;GO:0005694//chromosome;molecular_function:GO:0042393//histone binding;GO:0008270//zinc ion binding;GO:0018024//histone-lysine N-methyltransferase activity;
Vp9907	gi|802627938|ref|XP_012076891.1|/0/PREDICTED: probable RNA-dependent RNA polymerase 5 isoform X1 [Jatropha curcas]	gi|743837971|ref|XM_011027304.1|/1e-42/PREDICTED: Populus euphratica probable RNA-dependent RNA polymerase 5 (LOC105126434), transcript variant X2, mRNA	sp|Q5QMN5|RDR3_ORYSJ/2e-152/Probable RNA-dependent RNA polymerase 3 OS=Oryza sativa subsp. japonica GN=RDR3 PE=2 SV=2	jcu:105637857/0.0/probable RNA-dependent RNA polymerase 5; K11699 RNA-dependent RNA polymerase [EC:2.7.7.48]	NA	PF05183/1.9E-72/RNA dependent RNA polymerase	NA
Vp9807	gi|970058129|ref|XP_015055750.1|/0/PREDICTED: phosphoenolpyruvate carboxylase [Solanum pennellii]	gi|566194910|ref|XM_002316825.2|/0.0/Populus trichocarpa phosphoenolpyruvate carboxylase family protein (POPTR_0011s11190g) mRNA, complete cds	sp|P30694|CAPPA_FLATR/0.0/C4 phosphoenolpyruvate carboxylase OS=Flaveria trinervia GN=PPCA PE=1 SV=2	pop:POPTR_0011s11190g/0.0/POPTRDRAFT_728315; phosphoenolpyruvate carboxylase family protein; K01595 phosphoenolpyruvate carboxylase [EC:4.1.1.31]	PA3687/5e-151/---	PR00150/2.4E-25/Phosphoenolpyruvate carboxylase signature	NA
Vp9957	gi|802537114|ref|XP_012091706.1|/0/PREDICTED: ABC transporter D family member 1 [Jatropha curcas] &gt;gi|802537118|ref|XP_012091778.1| PREDICTED: ABC transporter D family member 1 [Jatropha curcas] &gt;gi|802537122|ref|XP_012091858.1| PREDICTED: ABC transporter D family member 1 [Jatropha curcas] &gt;gi|643741371|gb|KDP46847.1| hypothetical protein JCGZ_24056 [Jatropha curcas]	gi|566567749|gb|KF701641.1|/0.0/Hevea brasiliensis peroxisomal membrane protein (PMP1) mRNA, complete cds	sp|Q94FB9|AB1D_ARATH/0.0/ABC transporter D family member 1 OS=Arabidopsis thaliana GN=ABCC1 PE=1 SV=1	pmum:103331101/8e-159/ABC transporter D family member 1; K05677 ATP-binding cassette, subfamily D (ALD), member 3	sll0182/1e-32/---	PTHR11384/1.6E-86/--	NA
Vp9768	gi|224096434|ref|XP_002310619.1|/0/brassinosteroid insensitive 1 precursor family protein [Populus trichocarpa] &gt;gi|222853522|gb|EEE91069.1| brassinosteroid insensitive 1 precursor family protein [Populus trichocarpa]	gi|566179992|ref|XM_002310583.2|/0.0/Populus trichocarpa brassinosteroid insensitive 1 precursor family protein (POPTR_0007s06940g) mRNA, complete cds	sp|O22476|BRI1_ARATH/0.0/Protein BRASSINOSTEROID INSENSITIVE 1 OS=Arabidopsis thaliana GN=BRI1 PE=1 SV=1	pop:POPTR_0007s06940g/0.0/POPTRDRAFT_562744; brassinosteroid insensitive 1 precursor family protein; K13415 protein brassinosteroid insensitive 1 [EC:2.7.10.1 2.7.11.1]	PA0074_1/2e-12/---	PR00019/6.2E-5/Leucine-rich repeat signature	biological_process:GO:0016310//phosphorylation;GO:0009741//response to brassinosteroid;GO:0050789//regulation of biological process;GO:0009416//response to light stimulus;GO:0009908//flower development;GO:0032989//cellular component morphogenesis;GO:0048646//anatomical structure formation involved in morphogenesis;cellular_component:GO:0016020//membrane;GO:0044464//cell part;molecular_function:GO…
Vp10240	gi|224131472|ref|XP_002321093.1|/0/leucine-rich repeat transmembrane protein kinase [Populus trichocarpa] &gt;gi|222861866|gb|EEE99408.1| leucine-rich repeat transmembrane protein kinase [Populus trichocarpa]	gi|743912296|ref|XM_011001721.1|/0.0/PREDICTED: Populus euphratica probably inactive leucine-rich repeat receptor-like protein kinase At3g28040 (LOC105107700), mRNA	sp|Q9LRT1|Y3804_ARATH/0.0/Probably inactive leucine-rich repeat receptor-like protein kinase At3g28040 OS=Arabidopsis thaliana GN=At3g28040 PE=2 SV=1	mtr:MTR_7g022050/3e-130/tyrosine kinase family protein; K04733 interleukin-1 receptor-associated kinase 4 [EC:2.7.11.1]	MA2301_1/2e-17/---	PS00107/-/Protein kinases ATP-binding region signature.	biological_process:GO:0006468//protein phosphorylation;GO:0055114//oxidation-reduction process;cellular_component:GO:0016021//integral component of membrane;molecular_function:GO:0032440//2-alkenal reductase [NAD(P)] activity;GO:0050321//tau-protein kinase activity;GO:0005524//ATP binding;
Vp9463	gi|224106083|ref|XP_002314037.1|/0/cellulose synthase family protein [Populus trichocarpa] &gt;gi|222850445|gb|EEE87992.1| cellulose synthase family protein [Populus trichocarpa]	gi|802555670|ref|XM_012210176.1|/0.0/PREDICTED: Jatropha curcas cellulose synthase A catalytic subunit 3 [UDP-forming] (LOC105628703), transcript variant X2, mRNA	sp|Q941L0|CESA3_ARATH/0.0/Cellulose synthase A catalytic subunit 3 [UDP-forming] OS=Arabidopsis thaliana GN=CESA3 PE=1 SV=2	pop:POPTR_0009s06560g/0.0/POPTRDRAFT_821409; cellulose synthase family protein; K10999 cellulose synthase A [EC:2.4.1.12]	alr3757/3e-19/---	PTHR13301:SF64/0.0/--	biological_process:GO:0030244//cellulose biosynthetic process;GO:0009833//plant-type primary cell wall biogenesis;cellular_component:GO:0005794//Golgi apparatus;GO:0016021//integral component of membrane;molecular_function:GO:0016760//cellulose synthase (UDP-forming) activity;GO:0008270//zinc ion binding;
Vp10687	gi|641836018|gb|KDO54987.1|/0/hypothetical protein CISIN_1g001521mg [Citrus sinensis]	gi|1000952672|ref|XM_002525677.2|/1e-127/PREDICTED: Ricinus communis protein QUIRKY (LOC8282389), mRNA	NA	ats:F775_15305/2e-39/Cysteine-rich receptor-like protein kinase 27; K04733 interleukin-1 receptor-associated kinase 4 [EC:2.7.11.1]	NA	PF00168/4.2E-19/C2 domain	NA
Vp10269	gi|566240232|ref|XP_002325538.2|/0/hypothetical protein POPTR_0019s10910g [Populus trichocarpa] &gt;gi|550317252|gb|EEE99919.2| hypothetical protein POPTR_0019s10910g [Populus trichocarpa]	gi|743919897|ref|XM_011005680.1|/0.0/PREDICTED: Populus euphratica multiple C2 and transmembrane domain-containing protein 1-like (LOC105110595), mRNA	sp|Q9ZVT9|C2GR1_ARATH/5e-14/C2 and GRAM domain-containing protein At1g03370 OS=Arabidopsis thaliana GN=At1g03370 PE=2 SV=4	ats:F775_15305/3e-129/Cysteine-rich receptor-like protein kinase 27; K04733 interleukin-1 receptor-associated kinase 4 [EC:2.7.11.1]	NA	SM00239/4.3E-18/Protein kinase C conserved region 2 (CalB)	NA
Vp9848	NA	NA	NA	NA	NA	NA	NA
Vp10796	gi|743871765|ref|XP_011033947.1|/0/PREDICTED: oxysterol-binding protein-related protein 2A-like isoform X2 [Populus euphratica]	gi|743871764|ref|XM_011035645.1|/0.0/PREDICTED: Populus euphratica oxysterol-binding protein-related protein 2A-like (LOC105132267), transcript variant X2, mRNA	sp|Q940Y1|ORP2A_ARATH/0.0/Oxysterol-binding protein-related protein 2A OS=Arabidopsis thaliana GN=ORP2A PE=2 SV=1	tcc:TCM_016006/0.0/OSBP(oxysterol binding protein)-related protein 2A isoform 1; K20456 oxysterol-binding protein 1	NA	PTHR10972/0.0/--	NA
Vp9985	gi|743809248|ref|XP_011018462.1|/0/PREDICTED: extra-large guanine nucleotide-binding protein 3-like [Populus euphratica] &gt;gi|743809250|ref|XP_011018463.1| PREDICTED: extra-large guanine nucleotide-binding protein 3-like [Populus euphratica]	gi|743809249|ref|XM_011020161.1|/0.0/PREDICTED: Populus euphratica extra-large guanine nucleotide-binding protein 3-like (LOC105121502), transcript variant X2, mRNA	sp|Q9C516|XLG3_ARATH/3e-178/Extra-large guanine nucleotide-binding protein 3 OS=Arabidopsis thaliana GN=XLG3 PE=1 SV=1	ppp:PHYPADRAFT_190525/4e-127/GPA1; GPA1 heterotrimeric G protein alpha subunit protein; K04630 guanine nucleotide-binding protein G(i) subunit alpha	NA	SM00275/5.4E-4/G protein alpha subunit	NA
Vp9575	gi|255539136|ref|XP_002510633.1|/1.237e-175/PREDICTED: large proline-rich protein BAG6 isoform X2 [Ricinus communis] &gt;gi|223551334|gb|EEF52820.1| scythe/bat3, putative [Ricinus communis]	gi|566173441|ref|XM_002307730.2|/2e-62/Populus trichocarpa ubiquitin family protein (POPTR_0005s26910g) mRNA, complete cds	sp|Q9SII8|DSK2B_ARATH/1e-06/Ubiquitin domain-containing protein DSK2b OS=Arabidopsis thaliana GN=DSK2B PE=1 SV=1	zma:100283983/1e-09/pco129593, GRMZM2G127101; uncharacterized LOC100283983; K04523 ubiquilin	YMR276w/8e-06/---	PTHR15204:SF1/8.1E-182/--	NA
Vp11473	gi|255547049|ref|XP_002514582.1|/0/PREDICTED: phosphatidylinositol 4-kinase gamma 5 [Ricinus communis] &gt;gi|223546186|gb|EEF47688.1| inositol or phosphatidylinositol kinase, putative [Ricinus communis]	gi|566190853|ref|XM_002315965.2|/0.0/Populus trichocarpa phosphatidylinositol 3- and 4-kinase family protein (POPTR_0010s14720g) mRNA, complete cds	sp|Q9SI52|P4KG7_ARATH/0.0/Phosphatidylinositol 4-kinase gamma 7 OS=Arabidopsis thaliana GN=PI4KG7 PE=1 SV=2	csl:COCSUDRAFT_65874/3e-47/hypothetical protein; K14544 U3 small nucleolar RNA-associated protein 22	NA	PTHR15245/4.0E-148/--	biological_process:GO:0016310//phosphorylation;molecular_function:GO:0016301//kinase activity;GO:0016773//phosphotransferase activity, alcohol group as acceptor;
Vp10431	gi|758838801|gb|AJP06020.1|/0/phosphoenolpyruvate carboxylase [Hevea brasiliensis]	gi|758838800|gb|KJ721228.1|/0.0/Hevea brasiliensis isolate P18-9m cultivar Reyan 7-33-97 phosphoenolpyruvate carboxylase (PPC1) mRNA, complete cds	sp|Q02909|CAPP1_SOYBN/0.0/Phosphoenolpyruvate carboxylase, housekeeping isozyme OS=Glycine max GN=PPC16 PE=1 SV=1	tcc:TCM_001707/0.0/Phosphoenolpyruvate carboxylase 1 isoform 2; K01595 phosphoenolpyruvate carboxylase [EC:4.1.1.31]	PA3687/0.0/---	PR00150/5.2E-82/Phosphoenolpyruvate carboxylase signature	NA
Vp9672	gi|802573796|ref|XP_012068493.1|/0/PREDICTED: DNA gyrase subunit A, chloroplastic/mitochondrial [Jatropha curcas]	gi|743906117|ref|XM_011048171.1|/0.0/PREDICTED: Populus euphratica DNA gyrase subunit A, chloroplastic/mitochondrial-like (LOC105141076), transcript variant X2, mRNA	sp|Q5YLB5|GYRA_NICBE/0.0/DNA gyrase subunit A, chloroplastic/mitochondrial OS=Nicotiana benthamiana GN=GYRA PE=2 SV=1	jcu:105631103/0.0/DNA gyrase subunit A, chloroplastic/mitochondrial; K02469 DNA gyrase subunit A [EC:5.99.1.3]	slr0417/0.0/---	PTHR10169/1.2E-215/--	NA
Vp10319	gi|743849133|ref|XP_011028393.1|/0/PREDICTED: dynamin-2A [Populus euphratica]	gi|743849132|ref|XM_011030091.1|/0.0/PREDICTED: Populus euphratica dynamin-2A (LOC105128429), mRNA	sp|Q9LQ55|DRP2B_ARATH/0.0/Dynamin-2B OS=Arabidopsis thaliana GN=DRP2B PE=1 SV=2	cmo:103498639/0.0/dynamin-2A-like; K01528 dynamin GTPase [EC:3.6.5.5]	YLL001w/5e-20/---	PS51718/46.127/Dynamin-type guanine nucleotide-binding (G) domain profile.	NA
Vp9938	gi|743823866|ref|XP_011022081.1|/0/PREDICTED: LOW QUALITY PROTEIN: uncharacterized protein LOC105123973 [Populus euphratica]	gi|743823865|ref|XM_011023779.1|/0.0/PREDICTED: Populus euphratica uncharacterized LOC105123973 (LOC105123973), mRNA	sp|Q05609|CTR1_ARATH/3e-34/Serine/threonine-protein kinase CTR1 OS=Arabidopsis thaliana GN=CTR1 PE=1 SV=1	lja:Lj0g3v0190659.2/1e-95/Lj0g3v0190659.2; -; K04422 mitogen-activated protein kinase kinase kinase 13 [EC:2.7.11.25]	CPn0703/1e-06/---	PTHR31066/1.8E-12/--	biological_process:GO:0016310//phosphorylation;molecular_function:GO:0004672//protein kinase activity;
Vp10972	gi|743852390|ref|XP_011029248.1|/0/PREDICTED: oxalate--CoA ligase-like [Populus euphratica]	gi|984915415|gb|KT459216.1|/0.0/Viola pedatifida voucher Kellar_1425 18S ribosomal RNA gene, partial sequence	sp|Q9SMT7|4CLLA_ARATH/0.0/4-coumarate--CoA ligase-like 10 OS=Arabidopsis thaliana GN=4CLL10 PE=1 SV=1	gsl:Gasu_12440/6e-136/acetolactate synthase large subunit; K12261 2-hydroxyacyl-CoA lyase 1 [EC:4.1.-.-]	SPCC1827.03c/3e-121/---	PS00455/-/Putative AMP-binding domain signature.	biological_process:GO:0046686//response to cadmium ion;GO:0008152//metabolic process;cellular_component:GO:0048046//apoplast;GO:0009507//chloroplast;molecular_function:GO:0003824//catalytic activity;
Vp10879	gi|743799074|ref|XP_011012293.1|/0/PREDICTED: alpha-1,4 glucan phosphorylase L-2 isozyme, chloroplastic/amyloplastic-like [Populus euphratica]	gi|743799077|ref|XR_840559.1|/0.0/PREDICTED: Populus euphratica alpha-1,4 glucan phosphorylase L-2 isozyme, chloroplastic/amyloplastic-like (LOC105116569), transcript variant X2, misc_RNA	sp|P53535|PHSL2_SOLTU/0.0/Alpha-1,4 glucan phosphorylase L-2 isozyme, chloroplastic/amyloplastic OS=Solanum tuberosum GN=STP-1 PE=1 SV=1	sot:102603391/0.0/STP-1; alpha-1,4 glucan phosphorylase L-2 isozyme, chloroplastic/amyloplastic-like; K00688 glycogen phosphorylase [EC:2.4.1.1]	YPR160w/0.0/---	PF00343/4.1E-241/Carbohydrate phosphorylase	biological_process:GO:0009414//response to water deprivation;GO:0005975//carbohydrate metabolic process;GO:0009266//response to temperature stimulus;cellular_component:GO:0009570//chloroplast stroma;molecular_function:GO:0008184//glycogen phosphorylase activity;
Vp9943	gi|743909605|ref|XP_011048286.1|/0/PREDICTED: autophagy-related protein 18f-like [Populus euphratica]	gi|802587291|ref|XM_012215338.1|/0.0/PREDICTED: Jatropha curcas autophagy-related protein 18f (LOC105632877), mRNA	sp|Q9FH32|AT18F_ARATH/3e-162/Autophagy-related protein 18f OS=Arabidopsis thaliana GN=ATG18F PE=2 SV=1	NA	NA	PF12490/1.2E-86/Breast carcinoma amplified sequence 3	NA
Vp10043	gi|566154000|ref|XP_006370255.1|/0/hypothetical protein POPTR_0001s41030g [Populus trichocarpa] &gt;gi|550349434|gb|ERP66824.1| hypothetical protein POPTR_0001s41030g [Populus trichocarpa]	gi|566153989|ref|XM_006370188.1|/0.0/Populus trichocarpa SPA1-RELATED 4 family protein (POPTR_0001s41030g) mRNA, complete cds	sp|Q9LJR3|SPA3_ARATH/0.0/Protein SPA1-RELATED 3 OS=Arabidopsis thaliana GN=SPA3 PE=1 SV=1	gmx:100813635/0.0/protein SPA1-RELATED 3-like; K10143 E3 ubiquitin-protein ligase RFWD2 [EC:2.3.2.27]	all0283_3/5e-12/---	PTHR22847/8.1E-90/--	NA
Vp10235	gi|566182048|ref|XP_006379502.1|/0/hypothetical protein POPTR_0008s02940g [Populus trichocarpa] &gt;gi|550332296|gb|ERP57299.1| hypothetical protein POPTR_0008s02940g [Populus trichocarpa]	gi|743832520|ref|XM_011025999.1|/1e-170/PREDICTED: Populus euphratica uncharacterized LOC105125517 (LOC105125517), mRNA	NA	NA	NA	PTHR12526:SF354/1.1E-111/--	NA
Vp10089	gi|1000968230|ref|XP_015574073.1|/0/PREDICTED: ubiquitin carboxyl-terminal hydrolase 2 isoform X1 [Ricinus communis] &gt;gi|223542682|gb|EEF44219.1| conserved hypothetical protein [Ricinus communis]	gi|802588909|ref|XM_012215744.1|/1e-91/PREDICTED: Jatropha curcas ubiquitin carboxyl-terminal hydrolase 2 (LOC105633172), transcript variant X3, mRNA	sp|Q8W4N3|UBP2_ARATH/5e-163/Ubiquitin carboxyl-terminal hydrolase 2 OS=Arabidopsis thaliana GN=UBP2 PE=1 SV=2	rcu:8280654/0.0/ubiquitin carboxyl-terminal hydrolase 2; K11844 ubiquitin carboxyl-terminal hydrolase 16/45 [EC:3.4.19.12]	SPCC1494.05c/1e-13/---	PS00972/-/Ubiquitin specific protease (USP) domain signature 1.	biological_process:GO:0006508//proteolysis;molecular_function:GO:0046872//metal ion binding;GO:0008233//peptidase activity;
Vp9555	gi|802707352|ref|XP_012084299.1|/2.22163e-117/PREDICTED: probable protein phosphatase 2C 44 [Jatropha curcas] &gt;gi|643715942|gb|KDP27757.1| hypothetical protein JCGZ_19786 [Jatropha curcas]	gi|802707351|ref|XM_012228909.1|/2e-68/PREDICTED: Jatropha curcas probable protein phosphatase 2C 44 (LOC105643714), mRNA	sp|Q0JAA0|P2C44_ORYSJ/6e-107/Probable protein phosphatase 2C 44 OS=Oryza sativa subsp. japonica GN=Os04g0609600 PE=2 SV=1	jcu:105643714/4e-118/probable protein phosphatase 2C 44; K17506 protein phosphatase 1L [EC:3.1.3.16]	SPCC1223.11/1e-25/---	SM00332/1.9E-48/Serine/threonine phosphatases, family 2C, catalytic domain	biological_process:GO:0008152//metabolic process;molecular_function:GO:0004721//phosphoprotein phosphatase activity;
Vp10053	gi|731401119|ref|XP_010654171.1|/0/PREDICTED: RNA polymerase II C-terminal domain phosphatase-like 2 isoform X1 [Vitis vinifera]	gi|743907989|ref|XM_011049138.1|/0.0/PREDICTED: Populus euphratica RNA polymerase II C-terminal domain phosphatase-like 2 (LOC105141783), transcript variant X2, mRNA	sp|Q5YDB5|CPL2_ARATH/0.0/RNA polymerase II C-terminal domain phosphatase-like 2 OS=Arabidopsis thaliana GN=CPL2 PE=1 SV=3	vvi:100249491/0.0/RNA polymerase II C-terminal domain phosphatase-like 2; K18998 RNA polymerase II C-terminal domain phosphatase-like 1/2 [EC:3.1.3.16]	NA	PF03031/2.1E-7/NLI interacting factor-like phosphatase	NA
Vp10630	gi|593692770|ref|XP_007146927.1|/0/hypothetical protein PHAVU_006G082600g [Phaseolus vulgaris] &gt;gi|561020150|gb|ESW18921.1| hypothetical protein PHAVU_006G082600g [Phaseolus vulgaris]	gi|743928580|ref|XM_011010198.1|/0.0/PREDICTED: Populus euphratica Werner syndrome ATP-dependent helicase-like (LOC105113850), transcript variant X2, mRNA	sp|Q9FT73|MED34_ARATH/3e-79/Mediator of RNA polymerase II transcription subunit 34 OS=Arabidopsis thaliana GN=MED34 PE=1 SV=1	spen:107031384/0.0/ATP-dependent DNA helicase RecQ-like; K03654 ATP-dependent DNA helicase RecQ [EC:3.6.4.12]	alr0205/8e-104/---	PF00570/1.4E-5/HRDC domain	NA
Vp9811	gi|743824305|ref|XP_011022205.1|/0/PREDICTED: glutamate receptor 3.6-like isoform X4 [Populus euphratica]	gi|224081500|ref|XM_002306400.1|/0.0/Populus trichocarpa glutamate receptor family protein (POPTR_0005s10570g) mRNA, complete cds	sp|Q84W41|GLR36_ARATH/0.0/Glutamate receptor 3.6 OS=Arabidopsis thaliana GN=GLR3.6 PE=2 SV=1	pop:POPTR_0005s10570g/0.0/POPTRDRAFT_558796; glutamate receptor family protein; K05387 glutamate receptor, ionotropic, plant	NA	SM00079/1.6E-58/Eukaryotic homologues of bacterial periplasmic substrate binding proteins.	biological_process:GO:0007186//G-protein coupled receptor signaling pathway;GO:0006811//ion transport;GO:0035235//ionotropic glutamate receptor signaling pathway;cellular_component:GO:0016021//integral component of membrane;GO:0030288//outer membrane-bounded periplasmic space;molecular_function:GO:0004965//G-protein coupled GABA receptor activity;GO:0005234//extracellular-glutamate-gated ion chan…
Vp10511	gi|743897717|ref|XP_011042154.1|/0/PREDICTED: U-box domain-containing protein 44-like [Populus euphratica] &gt;gi|743897719|ref|XP_011042155.1| PREDICTED: U-box domain-containing protein 44-like [Populus euphratica]	gi|802574031|ref|XM_012213232.1|/1e-119/PREDICTED: Jatropha curcas U-box domain-containing protein 44-like (LOC105631203), mRNA	sp|Q9LM76|PUB44_ARATH/6e-49/U-box domain-containing protein 44 OS=Arabidopsis thaliana GN=PUB44 PE=1 SV=1	rcu:8270907/0.0/U-box domain-containing protein 44; K08332	NA	PTHR23315/3.2E-221/--	NA
Vp10739	gi|566160690|ref|XP_002304135.2|/0/hypothetical protein POPTR_0003s03360g [Populus trichocarpa] &gt;gi|550342334|gb|EEE79114.2| hypothetical protein POPTR_0003s03360g [Populus trichocarpa]	gi|743810110|ref|XM_011020363.1|/0.0/PREDICTED: Populus euphratica uncharacterized LOC105121634 (LOC105121634), mRNA	NA	cit:102618522/0.0/uncharacterized LOC102618522; K19525 vacuolar protein sorting-associated protein 13A/C	SPBC31F10.18c/1e-20/---	PTHR16166/0.0/--	NA
Vp9753	gi|255554164|ref|XP_002518122.1|/0/PREDICTED: cellulose synthase-like protein D1 [Ricinus communis] &gt;gi|223542718|gb|EEF44255.1| Cellulose synthase A catalytic subunit 1 [UDP-forming], putative [Ricinus communis]	gi|1000968299|ref|XM_002518076.2|/1e-166/PREDICTED: Ricinus communis cellulose synthase-like protein D1 (LOC8280690), mRNA	sp|O49323|CSLD1_ARATH/0.0/Cellulose synthase-like protein D1 OS=Arabidopsis thaliana GN=CSLD1 PE=2 SV=1	rcu:8280690/0.0/cellulose synthase-like protein D1; K20924 cellulose synthase-like protein [EC:2.4.1.-]	alr3757/9e-14/---	PTHR13301/3.5E-272/--	biological_process:GO:0009846//pollen germination;GO:0030244//cellulose biosynthetic process;cellular_component:GO:0016021//integral component of membrane;molecular_function:GO:0016760//cellulose synthase (UDP-forming) activity;
Vp10910	gi|502137070|ref|XP_004502956.1|/0/PREDICTED: probable methyltransferase PMT26 [Cicer arietinum]	gi|743827032|ref|XM_011024619.1|/0.0/PREDICTED: Populus euphratica probable methyltransferase PMT26 (LOC105124553), mRNA	sp|Q6NPR7|PMTO_ARATH/0.0/Probable methyltransferase PMT24 OS=Arabidopsis thaliana GN=At1g29470 PE=2 SV=1	tcc:TCM_034038/6e-133/S-adenosyl-L-methionine-dependent methyltransferases superfamily protein; K16302 metal transporter CNNM	NA	PTHR10108:SF926/2.5E-78/--	cellular_component:GO:0005768//endosome;GO:0005794//Golgi apparatus;GO:0005802//trans-Golgi network;
Vp9861	gi|566211676|ref|XP_006372890.1|/0/hypothetical protein POPTR_0017s06030g [Populus trichocarpa] &gt;gi|550319538|gb|ERP50687.1| hypothetical protein POPTR_0017s06030g [Populus trichocarpa]	gi|743883650|ref|XM_011038774.1|/0.0/PREDICTED: Populus euphratica zinc finger CCCH domain-containing protein 31 (LOC105134383), transcript variant X2, mRNA	sp|Q1EHT7|C3H4_ORYSJ/0.0/Zinc finger CCCH domain-containing protein 4 OS=Oryza sativa subsp. japonica GN=Os01g0256800 PE=2 SV=1	atr:18430359/3e-104/zinc finger CCCH domain-containing protein 31; K18995 ATP-dependent RNA helicase DHX29 [EC:3.6.4.13]	ECU04g0250/7e-36/---	SM00487/8.2E-22/DEAD-like helicases superfamily	NA
Vp9562	gi|743917888|ref|XP_011002939.1|/3.55512e-107/PREDICTED: myosin-9 [Populus euphratica]	gi|743917887|ref|XM_011004637.1|/1e-100/PREDICTED: Populus euphratica myosin-9 (LOC105109810), mRNA	NA	cmo:103483482/7e-15/ubiquitin carboxyl-terminal hydrolase 2; K11844 ubiquitin carboxyl-terminal hydrolase 16/45 [EC:3.4.19.12]	NA	NA	NA
Vp10213	gi|566181044|ref|XP_002310241.2|/0/hypothetical protein POPTR_0007s13010g [Populus trichocarpa] &gt;gi|550334767|gb|EEE90691.2| hypothetical protein POPTR_0007s13010g [Populus trichocarpa]	gi|743838858|ref|XM_011027508.1|/7e-56/PREDICTED: Populus euphratica U-box domain-containing protein 5-like (LOC105126598), mRNA	sp|O23225|PUB5_ARATH/7e-112/U-box domain-containing protein 5 OS=Arabidopsis thaliana GN=PUB5 PE=3 SV=3	smo:SELMODRAFT_51240/9e-22/ubiquitin-protein ligase, PUB4; K08332	NA	PF04564/3.3E-17/U-box domain	molecular_function:GO:0016874//ligase activity;
Vp10270	gi|149789412|gb|ABR29877.1|/0/phosphoenolpyruvate carboxylase [Ricinus communis]	gi|802680421|ref|XM_012226615.1|/0.0/PREDICTED: Jatropha curcas phosphoenolpyruvate carboxylase 4 (LOC105641960), mRNA	sp|Q8GVE8|CAPP4_ARATH/0.0/Phosphoenolpyruvate carboxylase 4 OS=Arabidopsis thaliana GN=PPC4 PE=2 SV=1	rcu:8269491/0.0/PPC4; phosphoenolpyruvate carboxylase 4; K01595 phosphoenolpyruvate carboxylase [EC:4.1.1.31]	STM4119/3e-149/---	PTHR30523:SF6/0.0/--	NA
Vp10668	gi|223543242|gb|EEF44774.1|/2.58626e-138/Disease resistance protein RFL1, putative [Ricinus communis]	NA	sp|Q940K0|DRL15_ARATH/3e-106/Probable disease resistance protein At1g61180 OS=Arabidopsis thaliana GN=At1g61180 PE=2 SV=2	rcu:8271385/2e-135/probable disease resistance protein At5g63020; K13459 disease resistance protein RPS2	alr0124_1/3e-07/---	PTHR23155:SF639/1.1E-127/--	NA
Vp10671	gi|802692364|ref|XP_012082979.1|/0/PREDICTED: squamosa promoter-binding-like protein 1 [Jatropha curcas] &gt;gi|643716698|gb|KDP28324.1| hypothetical protein JCGZ_14095 [Jatropha curcas]	gi|802692363|ref|XM_012227589.1|/0.0/PREDICTED: Jatropha curcas squamosa promoter-binding-like protein 1 (LOC105642684), mRNA	sp|Q9S7P5|SPL12_ARATH/0.0/Squamosa promoter-binding-like protein 12 OS=Arabidopsis thaliana GN=SPL12 PE=1 SV=1	mdm:103401427/7e-07/uncharacterized LOC103401427; K13415 protein brassinosteroid insensitive 1 [EC:2.7.10.1 2.7.11.1]	NA	PTHR31251:SF8/7.0E-58/--	NA
Vp10598	gi|743932290|ref|XP_011010432.1|/2.00708e-98/PREDICTED: uncharacterized protein LOC105115293 isoform X1 [Populus euphratica]	gi|1000973681|ref|XM_002515920.2|/1e-51/PREDICTED: Ricinus communis uncharacterized LOC8273781 (LOC8273781), transcript variant X2, mRNA	sp|Q2V9B0|MY1R1_SOLTU/1e-26/Transcription factor MYB1R1 OS=Solanum tuberosum PE=2 SV=1	cre:CHLREDRAFT_165812/8e-22/hypothetical protein; K08869 aarF domain-containing kinase	NA	PTHR24078/6.5E-65/--	NA
Vp10564	gi|947067728|gb|KRH16871.1|/0/hypothetical protein GLYMA_14G183000 [Glycine max]	gi|743802932|ref|XM_011018693.1|/0.0/PREDICTED: Populus euphratica E3 ubiquitin-protein ligase UPL1-like (LOC105120483), transcript variant X3, mRNA	sp|Q8GY23|UPL1_ARATH/0.0/E3 ubiquitin-protein ligase UPL1 OS=Arabidopsis thaliana GN=UPL1 PE=1 SV=3	pmum:103319469/0.0/E3 ubiquitin-protein ligase UPL2-like; K10592 E3 ubiquitin-protein ligase HUWE1 [EC:2.3.2.26]	SPAC19D5.04/3e-119/---	PTHR11254:SF334/2.9E-301/--	NA
Vp10483	gi|743903680|ref|XP_011045195.1|/0/PREDICTED: tankyrase-2 [Populus euphratica]	gi|743903679|ref|XM_011046893.1|/0.0/PREDICTED: Populus euphratica tankyrase-2 (LOC105140171), mRNA	sp|Q9ZU96|Y2168_ARATH/4e-15/Ankyrin repeat-containing protein At2g01680 OS=Arabidopsis thaliana GN=At2g01680 PE=2 SV=1	atr:18438466/1e-12/26S proteasome non-ATPase regulatory subunit 10; K06694 26S proteasome non-ATPase regulatory subunit 10	all2748/1e-09/---	PS50297/31.484/Ankyrin repeat region circular profile.	NA
Vp11776	gi|802607396|ref|XP_012073780.1|/0/PREDICTED: endoplasmin homolog [Jatropha curcas] &gt;gi|643728971|gb|KDP36908.1| hypothetical protein JCGZ_08199 [Jatropha curcas]	gi|743903433|ref|XM_011046765.1|/0.0/PREDICTED: Populus euphratica endoplasmin homolog (LOC105140082), mRNA	sp|P35016|ENPL_CATRO/0.0/Endoplasmin homolog OS=Catharanthus roseus GN=HSP90 PE=1 SV=1	jcu:105635326/0.0/endoplasmin homolog; K09487 heat shock protein 90kDa beta	SPAC926.04c/2e-173/---	PS00298/-/Heat shock hsp90 proteins family signature.	biological_process:GO:0009414//response to water deprivation;GO:0009651//response to salt stress;GO:0006457//protein folding;GO:0009409//response to cold;GO:0010075//regulation of meristem growth;GO:0009306//protein secretion;GO:0046686//response to cadmium ion;GO:0009934//regulation of meristem structural organization;cellular_component:GO:0005783//endoplasmic reticulum;GO:0005739//mitochondrion…
Vp10090	gi|802551834|ref|XP_012064925.1|/0/PREDICTED: phototropin-1 [Jatropha curcas] &gt;gi|802551874|ref|XP_012064926.1| PREDICTED: phototropin-1 [Jatropha curcas] &gt;gi|802551916|ref|XP_012064927.1| PREDICTED: phototropin-1 [Jatropha curcas] &gt;gi|802551918|ref|XP_012064928.1| PREDICTED: phototropin-1 [Jatropha curcas] &gt;gi|643738160|gb|KDP44148.1| hypothetical protein JCGZ_05615 [Jatropha curcas]	gi|743922970|ref|XM_011007262.1|/0.0/PREDICTED: Populus euphratica phototropin-1 (LOC105111803), mRNA	sp|O48963|PHOT1_ARATH/0.0/Phototropin-1 OS=Arabidopsis thaliana GN=PHOT1 PE=1 SV=1	jcu:105628172/0.0/phototropin-1; K20715 phototropin [EC:2.7.11.1]	SPAC17G8.14c_2/4e-46/---	PTHR24351:SF76/9.4E-47/--	NA
Vp10533	gi|743932982|ref|XP_011010794.1|/0/PREDICTED: uncharacterized protein LOC105115567 [Populus euphratica] &gt;gi|743932984|ref|XP_011010795.1| PREDICTED: uncharacterized protein LOC105115567 [Populus euphratica]	gi|802787497|ref|XM_012236553.1|/1e-149/PREDICTED: Jatropha curcas uncharacterized LOC105649777 (LOC105649777), transcript variant X2, mRNA	NA	NA	NA	PTHR36034/0.0/--	NA
Vp9653	gi|255571192|ref|XP_002526546.1|/0/PREDICTED: pre-mRNA-processing factor 39 isoform X1 [Ricinus communis] &gt;gi|223534107|gb|EEF35824.1| Pre-mRNA-processing protein prp39, putative [Ricinus communis]	gi|802717087|ref|XM_012229841.1|/0.0/PREDICTED: Jatropha curcas pre-mRNA-processing factor 39 (LOC105644480), transcript variant X2, mRNA	NA	rcu:8266712/0.0/pre-mRNA-processing factor 39; K13217 pre-mRNA-processing factor 39	NA	PTHR17204/1.4E-225/--	biological_process:GO:0006396//RNA processing;cellular_component:GO:0005622//intracellular;
Vp9849	gi|566213834|ref|XP_002324904.2|/0/hypothetical protein POPTR_0018s02360g [Populus trichocarpa] &gt;gi|550317868|gb|EEF03469.2| hypothetical protein POPTR_0018s02360g [Populus trichocarpa]	gi|743882117|ref|XM_011038356.1|/0.0/PREDICTED: Populus euphratica cytochrome b561, DM13 and DOMON domain-containing protein At5g54830-like (LOC105134084), mRNA	NA	rcu:8264127/2e-06/uncharacterized LOC8264127; K03189 urease accessory protein	NA	PF01578/1.9E-6/Cytochrome C assembly protein	NA
Vp10245	gi|1000947255|ref|XP_015580669.1|/0/PREDICTED: non-lysosomal glucosylceramidase isoform X1 [Ricinus communis]	gi|1000947257|ref|XM_015725184.1|/0.0/PREDICTED: Ricinus communis non-lysosomal glucosylceramidase (LOC8288684), transcript variant X2, mRNA	NA	rcu:8288684/0.0/non-lysosomal glucosylceramidase; K17108 non-lysosomal glucosylceramidase [EC:3.2.1.45]	alr2816/3e-68/---	PTHR12654/0.0/--	NA
Vp9950	gi|731408487|ref|XP_003633217.2|/1.28712e-84/PREDICTED: uncharacterized protein LOC100852762 [Vitis vinifera]	gi|743805763|ref|XM_011019433.1|/3e-52/PREDICTED: Populus euphratica uncharacterized LOC105120980 (LOC105120980), transcript variant X2, mRNA	NA	egr:104429511/7e-40/uncharacterized LOC104429511; K16914 bifunctional lysine-specific demethylase and histidyl-hydroxylase NO66 [EC:1.14.11.- 1.14.11.27]	NA	NA	NA
Vp10995	gi|747084921|ref|XP_011089891.1|/0/PREDICTED: beta-galactosidase 8-like isoform X1 [Sesamum indicum]	gi|743902095|ref|XM_011046076.1|/0.0/PREDICTED: Populus euphratica beta-galactosidase 8 (LOC105139588), mRNA	sp|Q9SCV4|BGAL8_ARATH/0.0/Beta-galactosidase 8 OS=Arabidopsis thaliana GN=BGAL8 PE=2 SV=2	ath:AT3G52840/0.0/BGAL2; beta-galactosidase 2; K12309 beta-galactosidase [EC:3.2.1.23]	XF0840/4e-36/---	PF01301/3.1E-24/Glycosyl hydrolases family 35	biological_process:GO:0005975//carbohydrate metabolic process;cellular_component:GO:0005618//cell wall;GO:0005576//extracellular region;molecular_function:GO:0043169//cation binding;GO:0030246//carbohydrate binding;GO:0004565//beta-galactosidase activity;
Vp10534	gi|802682658|ref|XP_012082271.1|/0/PREDICTED: probable LRR receptor-like serine/threonine-protein kinase At1g67720 [Jatropha curcas] &gt;gi|802682667|ref|XP_012082272.1| PREDICTED: probable LRR receptor-like serine/threonine-protein kinase At1g67720 [Jatropha curcas] &gt;gi|643717625|gb|KDP29068.1| hypothetical protein JCGZ_16457 [Jatropha curcas]	gi|743925576|ref|XM_011008628.1|/0.0/PREDICTED: Populus euphratica probable LRR receptor-like serine/threonine-protein kinase At1g67720 (LOC105112786), transcript variant X2, mRNA	sp|C0LGI2|Y1677_ARATH/0.0/Probable LRR receptor-like serine/threonine-protein kinase At1g67720 OS=Arabidopsis thaliana GN=At1g67720 PE=2 SV=1	lja:Lj5g3v0616170.2/0.0/Lj5g3v0616170.2; -; K04733 interleukin-1 receptor-associated kinase 4 [EC:2.7.11.1]	SPy1625_1/5e-21/---	PTHR27003/0.0/--	biological_process:GO:0006468//protein phosphorylation;cellular_component:GO:0005886//plasma membrane;molecular_function:GO:0004674//protein serine/threonine kinase activity;GO:0005524//ATP binding;
Vp10519	gi|743829416|ref|XP_011023512.1|/0/PREDICTED: autophagy-related protein 18h-like [Populus euphratica]	gi|743829415|ref|XM_011025210.1|/0.0/PREDICTED: Populus euphratica autophagy-related protein 18h-like (LOC105124974), mRNA	sp|Q8H1Q5|AT18H_ARATH/0.0/Autophagy-related protein 18h OS=Arabidopsis thaliana GN=ATG18H PE=2 SV=1	smo:SELMODRAFT_176503/4e-07/hypothetical protein; K17908 autophagy-related protein 18	NA	PTHR13268/0.0/--	NA
Vp10602	gi|134142800|gb|ABO61734.1|/0/mitochondrial glycine decarboxylase complex P-protein [Populus tremuloides]	gi|134142799|gb|EF150635.1|/0.0/Populus tremuloides mitochondrial glycine decarboxylase complex P-protein (gdcP1) mRNA, complete cds; nuclear gene for mitochondrial product	sp|Q94B78|GCSP1_ARATH/0.0/Glycine dehydrogenase (decarboxylating) 1, mitochondrial OS=Arabidopsis thaliana GN=GLDP1 PE=1 SV=2	pop:POPTR_0006s24570g/0.0/POPTRDRAFT_832093; P-protein subunit of glycine decarboxylase enzyme complex; K00281 glycine dehydrogenase [EC:1.4.4.2]	all4607_2/0.0/---	PF02347/2.8E-180/Glycine cleavage system P-protein	biological_process:GO:0006546//glycine catabolic process;GO:0055114//oxidation-reduction process;GO:0046686//response to cadmium ion;cellular_component:GO:0048046//apoplast;GO:0005739//mitochondrion;GO:0009941//chloroplast envelope;molecular_function:GO:0005524//ATP binding;GO:0004375//glycine dehydrogenase (decarboxylating) activity;GO:0030170//pyridoxal phosphate binding;
Vp10679	gi|661878720|emb|CDP17582.1|/0/unnamed protein product [Coffea canephora]	gi|966343840|gb|KT308087.1|/0.0/Hevea brasiliensis importin 5 mRNA, complete cds	NA	jcu:105630016/0.0/importin-5; K20222 importin-5	NA	PTHR10527/6.1E-235/--	NA
Vp9594	gi|743887885|ref|XP_011038279.1|/0/PREDICTED: putative disease resistance protein RGA1 [Populus euphratica]	gi|532127435|gb|KF460538.1|/3e-06/Cicer arietinum clone Ca5 CC-NBS-LRR disease resistance protein gene, complete cds	sp|Q7XBQ9|RGA2_SOLBU/3e-86/Disease resistance protein RGA2 OS=Solanum bulbocastanum GN=RGA2 PE=1 SV=1	gra:105772718/2e-131/disease resistance protein RGA2-like; K15078 structure-specific endonuclease subunit SLX1 [EC:3.6.1.-]	RSp0875/7e-11/---	PTHR23155:SF414/4.4E-55/--	NA
Vp9926	gi|743868835|ref|XP_011033108.1|/0/PREDICTED: katanin p80 WD40 repeat-containing subunit B1 homolog isoform X1 [Populus euphratica] &gt;gi|743868839|ref|XP_011033109.1| PREDICTED: katanin p80 WD40 repeat-containing subunit B1 homolog isoform X1 [Populus euphratica]	gi|802634231|ref|XM_012222516.1|/0.0/PREDICTED: Jatropha curcas katanin p80 WD40 repeat-containing subunit B1 homolog (LOC105638677), transcript variant X3, mRNA	sp|Q8H0T9|KTNB1_ARATH/3e-124/Katanin p80 WD40 repeat-containing subunit B1 homolog OS=Arabidopsis thaliana GN=At5g23430 PE=2 SV=3	rcu:8281018/0.0/katanin p80 WD40 repeat-containing subunit B1 homolog; K18643 katanin p80 WD40 repeat-containing subunit B1	all0438_2/3e-23/---	PTHR19845:SF0/3.3E-85/--	NA
Vp10459	gi|255538650|ref|XP_002510390.1|/0/PREDICTED: probable LRR receptor-like serine/threonine-protein kinase At2g16250 [Ricinus communis] &gt;gi|1000986901|ref|XP_015576254.1| PREDICTED: probable LRR receptor-like serine/threonine-protein kinase At2g16250 [Ricinus communis] &gt;gi|1000986903|ref|XP_015576258.1| PREDICTED: probable LRR receptor-like serine/threonine-protein kinase At2g16250 [Ricinus c…	gi|1000986906|ref|XM_015720781.1|/1e-88/PREDICTED: Ricinus communis probable LRR receptor-like serine/threonine-protein kinase At2g16250 (LOC8288932), transcript variant X5, mRNA	sp|C0LGK4|Y2165_ARATH/0.0/Probable LRR receptor-like serine/threonine-protein kinase At2g16250 OS=Arabidopsis thaliana GN=At2g16250 PE=2 SV=1	lja:Lj5g3v0104760.1/4e-100/Lj5g3v0104760.1; -; K04733 interleukin-1 receptor-associated kinase 4 [EC:2.7.11.1]	RSp0875/2e-14/---	SM00369/410.0/Leucine-rich repeats, typical (most populated) subfamily	biological_process:GO:0016310//phosphorylation;cellular_component:GO:0016020//membrane;molecular_function:GO:0016301//kinase activity;GO:0016491//oxidoreductase activity;
Vp10740	gi|566204389|ref|XP_002321126.2|/0/hypothetical protein POPTR_0014s15170g [Populus trichocarpa] &gt;gi|550324247|gb|EEE99441.2| hypothetical protein POPTR_0014s15170g [Populus trichocarpa]	gi|802761682|ref|XM_012234462.1|/0.0/PREDICTED: Jatropha curcas aconitate hydratase, cytoplasmic (LOC105648160), mRNA	sp|P49608|ACOC_CUCMA/0.0/Aconitate hydratase, cytoplasmic OS=Cucurbita maxima PE=2 SV=1	jcu:105648160/0.0/aconitate hydratase, cytoplasmic; K01681 aconitate hydratase [EC:4.2.1.3]	BS_citB/0.0/---	PS00450/-/Aconitase family signature 1.	biological_process:GO:0008152//metabolic process;molecular_function:GO:0051539//4 iron, 4 sulfur cluster binding;GO:0052633//isocitrate hydro-lyase (cis-aconitate-forming) activity;
Vp9714	gi|802755489|ref|XP_012088883.1|/0/PREDICTED: uncharacterized protein LOC105647425 isoform X1 [Jatropha curcas] &gt;gi|802755499|ref|XP_012088884.1| PREDICTED: uncharacterized protein LOC105647425 isoform X1 [Jatropha curcas] &gt;gi|802755506|ref|XP_012088885.1| PREDICTED: uncharacterized protein LOC105647425 isoform X1 [Jatropha curcas] &gt;gi|802755513|ref|XP_012088887.1| PREDICTED: uncharacter…	gi|743830461|ref|XM_011025482.1|/0.0/PREDICTED: Populus euphratica uncharacterized LOC105125162 (LOC105125162), transcript variant X3, mRNA	NA	NA	NA	PTHR12444:SF3/0.0/--	NA
Vp10428	gi|802724209|ref|XP_012085647.1|/0/PREDICTED: uncharacterized protein LOC105644786 [Jatropha curcas] &gt;gi|802724212|ref|XP_012085649.1| PREDICTED: uncharacterized protein LOC105644786 [Jatropha curcas] &gt;gi|802724215|ref|XP_012085650.1| PREDICTED: uncharacterized protein LOC105644786 [Jatropha curcas] &gt;gi|643714112|gb|KDP26777.1| hypothetical protein JCGZ_17935 [Jatropha curcas]	gi|743896521|ref|XM_011043231.1|/1e-156/PREDICTED: Populus euphratica uncharacterized LOC105137480 (LOC105137480), transcript variant X5, mRNA	NA	NA	NA	PTHR31344:SF5/0.0/--	NA
Vp10876	gi|802585681|ref|XP_012070561.1|/0/PREDICTED: phospholipid-transporting ATPase 1 [Jatropha curcas] &gt;gi|643732384|gb|KDP39499.1| hypothetical protein JCGZ_04163 [Jatropha curcas]	gi|802585680|ref|XM_012215171.1|/0.0/PREDICTED: Jatropha curcas phospholipid-transporting ATPase 1 (LOC105632734), mRNA	sp|P98204|ALA1_ARATH/0.0/Phospholipid-transporting ATPase 1 OS=Arabidopsis thaliana GN=ALA1 PE=2 SV=1	jcu:105632734/0.0/phospholipid-transporting ATPase 1; K14802 phospholipid-transporting ATPase [EC:3.6.3.1]	YER166w/1e-155/---	PR00119/2.2E-7/P-type cation-transporting ATPase superfamily signature	biological_process:GO:0006812//cation transport;GO:0015914//phospholipid transport;cellular_component:GO:0016021//integral component of membrane;GO:0005886//plasma membrane;molecular_function:GO:0000287//magnesium ion binding;GO:0005524//ATP binding;GO:0019829//cation-transporting ATPase activity;GO:0004012//phospholipid-translocating ATPase activity;
Vp10512	gi|802733482|ref|XP_012086627.1|/0/PREDICTED: ubiquitin carboxyl-terminal hydrolase 9 isoform X1 [Jatropha curcas]	gi|743894694|ref|XM_011042300.1|/0.0/PREDICTED: Populus euphratica ubiquitin carboxyl-terminal hydrolase 9-like (LOC105136813), transcript variant X2, mRNA	sp|Q93Y01|UBP9_ARATH/0.0/Ubiquitin carboxyl-terminal hydrolase 9 OS=Arabidopsis thaliana GN=UBP9 PE=2 SV=1	jcu:105645597/0.0/ubiquitin carboxyl-terminal hydrolase 9; K11835 ubiquitin carboxyl-terminal hydrolase 4/11/15 [EC:3.4.19.12]	SPCC16A11.12c/4e-93/---	PTHR24006/1.2E-265/--	NA
Vp10407	gi|255584146|ref|XP_002532813.1|/0/PREDICTED: 125 kDa kinesin-related protein [Ricinus communis] &gt;gi|223527433|gb|EEF29570.1| Bipolar kinesin KRP-130, putative [Ricinus communis]	gi|802552028|ref|XM_012209546.1|/0.0/PREDICTED: Jatropha curcas 125 kDa kinesin-related protein-like (LOC105628178), mRNA	sp|O23826|K125_TOBAC/0.0/125 kDa kinesin-related protein OS=Nicotiana tabacum GN=TKRP125 PE=1 SV=1	rcu:8278037/0.0/125 kDa kinesin-related protein; K10398 kinesin family member 11	SPAC25G10.07c/2e-105/---	PTHR24115/0.0/--	biological_process:GO:0007018//microtubule-based movement;cellular_component:GO:0005874//microtubule;GO:0005875//microtubule associated complex;molecular_function:GO:0005524//ATP binding;GO:0003777//microtubule motor activity;
Vp10276	gi|743870095|ref|XP_011033475.1|/0/PREDICTED: ATPase 8, plasma membrane-type [Populus euphratica]	gi|566173789|ref|XM_002307820.2|/0.0/Populus trichocarpa ATPase 6 family protein (POPTR_0006s00770g) mRNA, complete cds	sp|Q9M2A0|PMA8_ARATH/0.0/ATPase 8, plasma membrane-type OS=Arabidopsis thaliana GN=AHA8 PE=3 SV=1	pop:POPTR_0006s20290g/0.0/POPTRDRAFT_762873; ATPase 6 family protein; K01535 H+-transporting ATPase [EC:3.6.3.6]	MA1678/1e-129/---	PR00119/2.4E-35/P-type cation-transporting ATPase superfamily signature	biological_process:GO:0006812//cation transport;GO:0006754//ATP biosynthetic process;GO:0006200//ATP catabolic process;cellular_component:GO:0016021//integral component of membrane;GO:0005886//plasma membrane;molecular_function:GO:0005524//ATP binding;GO:0019829//cation-transporting ATPase activity;GO:0046872//metal ion binding;
Vp9556	gi|224106353|ref|XP_002314139.1|/0/hypothetical protein POPTR_0009s04420g [Populus trichocarpa] &gt;gi|222850547|gb|EEE88094.1| hypothetical protein POPTR_0009s04420g [Populus trichocarpa]	gi|743876602|ref|XM_011036938.1|/1e-54/PREDICTED: Populus euphratica uncharacterized LOC105133109 (LOC105133109), transcript variant X2, mRNA	NA	NA	NA	PTHR31390/8.3E-54/--	NA
Vp10636	gi|224063235|ref|XP_002301054.1|/0/cryptochrome 1 family protein [Populus trichocarpa] &gt;gi|222842780|gb|EEE80327.1| cryptochrome 1 family protein [Populus trichocarpa]	gi|566157160|ref|XM_002301018.2|/0.0/Populus trichocarpa cryptochrome 1 family protein (POPTR_0002s09730g) mRNA, complete cds	sp|Q43125|CRY1_ARATH/0.0/Cryptochrome-1 OS=Arabidopsis thaliana GN=CRY1 PE=1 SV=2	pop:POPTR_0002s09730g/0.0/POPTRDRAFT_830225; cryptochrome 1 family protein; K12118 cryptochrome 1	CC1428/4e-84/---	PF12546/2.2E-34/Blue/Ultraviolet sensing protein C terminal	biological_process:GO:0010343//singlet oxygen-mediated programmed cell death;GO:0009414//response to water deprivation;GO:0009583//detection of light stimulus;GO:0010118//stomatal movement;GO:0009785//blue light signaling pathway;GO:0055114//oxidation-reduction process;GO:0009640//photomorphogenesis;GO:0006281//DNA repair;GO:0010075//regulation of meristem growth;GO:0046777//protein autophosphory…
Vp9827	gi|802666548|ref|XP_012081236.1|/7.21335e-146/PREDICTED: LRR receptor-like serine/threonine-protein kinase GSO2 [Jatropha curcas]	gi|115417883|emb|CT029963.1|/1e-11/Poplar cDNA sequences	sp|Q9FIZ3|GSO2_ARATH/9e-48/LRR receptor-like serine/threonine-protein kinase GSO2 OS=Arabidopsis thaliana GN=GSO2 PE=2 SV=2	adu:107481660/4e-50/LRR receptor-like serine/threonine-protein kinase FLS2; K13420 LRR receptor-like serine/threonine-protein kinase FLS2 [EC:2.7.11.1]	lin0661/1e-14/---	PF13855/7.1E-7/Leucine rich repeat	NA
Vp10259	gi|255548445|ref|XP_002515279.1|/0/PREDICTED: histone-lysine N-methyltransferase EZA1 isoform X2 [Ricinus communis] &gt;gi|223545759|gb|EEF47263.1| enhancer of zeste, ezh, putative [Ricinus communis]	gi|802690414|ref|XM_012227513.1|/0.0/PREDICTED: Jatropha curcas histone-lysine N-methyltransferase EZA1 (LOC105642627), transcript variant X3, mRNA	sp|Q9ZSM8|EZA1_ARATH/0.0/Histone-lysine N-methyltransferase EZA1 OS=Arabidopsis thaliana GN=EZA1 PE=1 SV=1	rcu:8267339/0.0/histone-lysine N-methyltransferase EZA1; K11430 histone-lysine N-methyltransferase EZH2 [EC:2.1.1.43]	ECU09g1750/2e-32/---	PF00856/4.5E-8/SET domain	biological_process:GO:0034968//histone lysine methylation;cellular_component:GO:0031519//PcG protein complex;molecular_function:GO:0003682//chromatin binding;GO:0018024//histone-lysine N-methyltransferase activity;
Vp10607	gi|700589600|gb|AIU41632.1|/0/ABC transporter family protein [Hevea brasiliensis]	gi|700368896|gb|KM035289.1|/0.0/Hevea brasiliensis ABC transporter family protein (ABCB20) mRNA, complete cds	sp|Q8LPT1|AB6B_ARATH/0.0/ABC transporter B family member 6 OS=Arabidopsis thaliana GN=ABCB6 PE=1 SV=2	rcu:8275922/0.0/ABC transporter B family member 6; K05658 ATP-binding cassette, subfamily B (MDR/TAP), member 1 [EC:3.6.3.44]	SPCC663.03/7e-85/---	PTHR24222/1.9E-155/--	NA
Vp10570	gi|802770098|ref|XP_012090540.1|/0/PREDICTED: chaperone protein ClpD, chloroplastic [Jatropha curcas] &gt;gi|643706372|gb|KDP22504.1| hypothetical protein JCGZ_26335 [Jatropha curcas]	gi|743894143|ref|XM_011042012.1|/0.0/PREDICTED: Populus euphratica chaperone protein ClpD, chloroplastic-like (LOC105136609), mRNA	sp|P42762|CLPD_ARATH/0.0/Chaperone protein ClpD, chloroplastic OS=Arabidopsis thaliana GN=CLPD PE=1 SV=1	gra:105800851/0.0/chaperone protein ClpD, chloroplastic-like; K03696 ATP-dependent Clp protease ATP-binding subunit ClpC	alr2999/2e-178/---	PTHR11638/1.9E-266/--	biological_process:GO:0019538//protein metabolic process;cellular_component:GO:0009941//chloroplast envelope;molecular_function:GO:0005524//ATP binding;GO:0017111//nucleoside-triphosphatase activity;
Vp9897	gi|743894933|ref|XP_011040727.1|/0/PREDICTED: ubiquitin carboxyl-terminal hydrolase 5-like isoform X2 [Populus euphratica]	gi|802795437|ref|XM_012237114.1|/0.0/PREDICTED: Jatropha curcas ubiquitin carboxyl-terminal hydrolase 5 (LOC105650243), transcript variant X2, mRNA	sp|O22207|UBP5_ARATH/0.0/Ubiquitin carboxyl-terminal hydrolase 5 OS=Arabidopsis thaliana GN=UBP5 PE=1 SV=2	pop:POPTR_0006s03230g/0.0/POPTRDRAFT_560337; PIGMENT DEFECTIVE EMBRYO 323 family protein; K11835 ubiquitin carboxyl-terminal hydrolase 4/11/15 [EC:3.4.19.12]	SPCC1494.05c/2e-44/---	PTHR24006:SF520/1.1E-91/--	biological_process:GO:0006511//ubiquitin-dependent protein catabolic process;molecular_function:GO:0008234//cysteine-type peptidase activity;GO:0004221//ubiquitin thiolesterase activity;
Vp9754	gi|743921678|ref|XP_011004903.1|/4.50663e-149/PREDICTED: TMV resistance protein N-like isoform X1 [Populus euphratica]	gi|645279743|ref|XM_008246648.1|/7e-07/PREDICTED: Prunus mume TMV resistance protein N-like (LOC103342982), mRNA	sp|O23530|SNC1_ARATH/4e-73/Protein SUPPRESSOR OF npr1-1, CONSTITUTIVE 1 OS=Arabidopsis thaliana GN=SNC1 PE=1 SV=3	mtr:MTR_2g040160/2e-70/animal HSPA9 nucleotide-binding domain protein; K03283 heat shock 70kDa protein 1/8	RSp0875/1e-14/---	PTHR11017:SF174/7.7E-77/--	NA
Vp11817	gi|224083844|ref|XP_002307143.1|/0/ribonucleotide reductase large subunit B family protein [Populus trichocarpa] &gt;gi|222856592|gb|EEE94139.1| ribonucleotide reductase large subunit B family protein [Populus trichocarpa]	gi|566170287|ref|XM_002307107.2|/0.0/Populus trichocarpa ribonucleotide reductase large subunit B family protein (POPTR_0005s08950g) mRNA, complete cds	sp|Q9SJ20|RIR1_ARATH/0.0/Ribonucleoside-diphosphate reductase large subunit OS=Arabidopsis thaliana GN=RNR1 PE=1 SV=1	pop:POPTR_0005s08950g/0.0/POPTRDRAFT_801022; ribonucleotide reductase large subunit B family protein; K10807 ribonucleoside-diphosphate reductase subunit M1 [EC:1.17.4.1]	SPAC1F7.05/0.0/---	PTHR11573/0.0/--	biological_process:GO:0046686//response to cadmium ion;GO:0006260//DNA replication;GO:0009202//deoxyribonucleoside triphosphate biosynthetic process;GO:0055114//oxidation-reduction process;cellular_component:GO:0005971//ribonucleoside-diphosphate reductase complex;molecular_function:GO:0004748//ribonucleoside-diphosphate reductase activity, thioredoxin disulfide as acceptor;GO:0005524//ATP bindin…
Vp10958	gi|566182241|ref|XP_002312017.2|/0/hypothetical protein POPTR_0008s03930g [Populus trichocarpa] &gt;gi|550332380|gb|EEE89384.2| hypothetical protein POPTR_0008s03930g [Populus trichocarpa]	gi|743863773|ref|XM_011033440.1|/3e-24/PREDICTED: Populus euphratica endoplasmic reticulum metallopeptidase 1 (LOC105130772), transcript variant X2, mRNA	NA	cit:107175020/5e-13/probable LRR receptor-like serine/threonine-protein kinase At4g08850; K04733 interleukin-1 receptor-associated kinase 4 [EC:2.7.11.1]	SPCC1259.02c/3e-33/---	PTHR12147/9.0E-90/--	NA
Vp9956	gi|593790530|ref|XP_007158304.1|/2.27538e-171/hypothetical protein PHAVU_002G141500g [Phaseolus vulgaris] &gt;gi|561031719|gb|ESW30298.1| hypothetical protein PHAVU_002G141500g [Phaseolus vulgaris]	gi|984915457|gb|KT459258.1|/0.0/Viola pedatifida voucher Kellar_1425 26S ribosomal RNA gene, partial sequence	sp|O49687|MYC4_ARATH/4e-75/Transcription factor MYC4 OS=Arabidopsis thaliana GN=MYC4 PE=1 SV=1	vra:106777770/8e-171/transcription factor MYC2-like; K13422 transcription factor MYC2	NA	PTHR11514/1.3E-89/--	NA
Vp10085	gi|566156406|ref|XP_002300854.2|/0/hypothetical protein POPTR_0002s05590g [Populus trichocarpa] &gt;gi|550344349|gb|EEE80127.2| hypothetical protein POPTR_0002s05590g [Populus trichocarpa]	gi|743867465|ref|XM_011034436.1|/0.0/PREDICTED: Populus euphratica auxin response factor 6-like (LOC105131453), transcript variant X2, mRNA	sp|Q9ZTX8|ARFF_ARATH/0.0/Auxin response factor 6 OS=Arabidopsis thaliana GN=ARF6 PE=1 SV=2	cit:102628827/4e-166/auxin response factor 19-like; K14486 auxin response factor	YBR112c/4e-06/---	PS50863/12.153/B3 DNA-binding domain profile.	NA
Vp9927	gi|743894647|ref|XP_011040580.1|/0/PREDICTED: alpha-glucosidase-like [Populus euphratica]	gi|743894644|ref|XM_011042277.1|/1e-178/PREDICTED: Populus euphratica alpha-glucosidase-like (LOC105136795), mRNA	sp|O04931|AGLU_BETVU/0.0/Alpha-glucosidase OS=Beta vulgaris PE=1 SV=1	sly:101254891/0.0/alpha-glucosidase; K01187 alpha-glucosidase [EC:3.2.1.20]	alr4773/1e-63/---	PS00707/-/Glycosyl hydrolases family 31 signature 2.	biological_process:GO:0005975//carbohydrate metabolic process;molecular_function:GO:0004553//hydrolase activity, hydrolyzing O-glycosyl compounds;GO:0030246//carbohydrate binding;
Vp10162	gi|802701512|ref|XP_012083956.1|/0/PREDICTED: putative E3 ubiquitin-protein ligase LIN-1 [Jatropha curcas] &gt;gi|643716037|gb|KDP27810.1| hypothetical protein JCGZ_18890 [Jatropha curcas]	gi|566185337|ref|XM_006380086.1|/1e-170/Populus trichocarpa transducin family protein (POPTR_0008s22360g) mRNA, complete cds	sp|C6L7U1|LIN1_LOTJA/1e-46/Putative E3 ubiquitin-protein ligase LIN-1 OS=Lotus japonicus GN=CERBERUS PE=2 SV=2	NA	NA	NA	NA
Vp10415	gi|743901406|ref|XP_011044023.1|/0/PREDICTED: ABC transporter A family member 2-like [Populus euphratica]	gi|743901405|ref|XM_011045721.1|/0.0/PREDICTED: Populus euphratica ABC transporter A family member 2-like (LOC105139322), mRNA	sp|Q84K47|AB2A_ARATH/0.0/ABC transporter A family member 2 OS=Arabidopsis thaliana GN=ABCA2 PE=2 SV=1	apro:F751_1115/4e-77/ABC transporter A family member 8; K05643 ATP-binding cassette, subfamily A (ABC1), member 3	Rv2936/6e-38/---	PF12698/2.0E-19/ABC-2 family transporter protein	biological_process:GO:0006200//ATP catabolic process;molecular_function:GO:0005524//ATP binding;GO:0016887//ATPase activity;
Vp9947	gi|590684633|ref|XP_007041900.1|/0/Multimeric translocon complex in the outer envelope membrane 132 [Theobroma cacao] &gt;gi|508705835|gb|EOX97731.1| Multimeric translocon complex in the outer envelope membrane 132 [Theobroma cacao]	gi|802795720|ref|XR_001047670.1|/0.0/PREDICTED: Jatropha curcas translocase of chloroplast 120, chloroplastic-like (LOC105650308), transcript variant X3, misc_RNA	sp|Q9LUS2|TC120_ARATH/0.0/Translocase of chloroplast 120, chloroplastic OS=Arabidopsis thaliana GN=TOC120 PE=1 SV=1	NA	NA	PF11886/4.2E-124/Translocase of chloroplast 159/132, membrane anchor domain	NA
Vp10133	gi|802697930|ref|XP_012083503.1|/0/PREDICTED: phospholipase D beta 2 [Jatropha curcas] &gt;gi|643717080|gb|KDP28706.1| hypothetical protein JCGZ_14477 [Jatropha curcas]	gi|1000982241|ref|XM_002511727.2|/0.0/PREDICTED: Ricinus communis phospholipase D beta 2 (LOC8258491), transcript variant X2, mRNA	sp|P93733|PLDB1_ARATH/0.0/Phospholipase D beta 1 OS=Arabidopsis thaliana GN=PLDBETA1 PE=2 SV=4	jcu:105643068/0.0/phospholipase D beta 2; K01115 phospholipase D1/2 [EC:3.1.4.4]	ECU11g1180/8e-33/---	PS50035/11.026/Phospholipase D phosphodiesterase active site profile.	biological_process:GO:0008152//metabolic process;molecular_function:GO:0004630//phospholipase D activity;GO:0070290//N-acylphosphatidylethanolamine-specific phospholipase D activity;
Vp10542	gi|802762394|ref|XP_012089960.1|/0/PREDICTED: uncharacterized protein LOC105648250 [Jatropha curcas]	gi|743886404|ref|XM_011039537.1|/0.0/PREDICTED: Populus euphratica uncharacterized LOC105134931 (LOC105134931), mRNA	NA	jcu:105648250/0.0/uncharacterized LOC105648250; K09955 uncharacterized protein	BH1877/2e-71/---	PTHR31151:SF0/0.0/--	NA
Vp10773	gi|566147339|ref|XP_006368564.1|/0/hypothetical protein POPTR_0001s05330g [Populus trichocarpa] &gt;gi|550346566|gb|ERP65133.1| hypothetical protein POPTR_0001s05330g [Populus trichocarpa]	gi|802796517|ref|XM_012237399.1|/1e-106/PREDICTED: Jatropha curcas linoleate 13S-lipoxygenase 2-1, chloroplastic-like (LOC105650485), mRNA	sp|O24370|LOX21_SOLTU/0.0/Linoleate 13S-lipoxygenase 2-1, chloroplastic OS=Solanum tuberosum GN=LOX2.1 PE=1 SV=1	rcu:8274394/0.0/linoleate 13S-lipoxygenase 2-1, chloroplastic; K00454 lipoxygenase [EC:1.13.11.12]	NA	PF01477/1.8E-10/PLAT/LH2 domain	NA
Vp10801	gi|743927061|ref|XP_011007705.1|/2.29042e-139/PREDICTED: zinc finger BED domain-containing protein DAYSLEEPER-like isoform X3 [Populus euphratica]	gi|743927066|ref|XM_011009406.1|/1e-155/PREDICTED: Populus euphratica zinc finger BED domain-containing protein DAYSLEEPER-like (LOC105113289), transcript variant X9, mRNA	sp|P31568|YCF2_OENPI/7e-07/Protein Ycf2 (Fragment) OS=Oenothera picensis GN=ycf2 PE=3 SV=1	cit:107176641/5e-16/leucine-rich repeat receptor protein kinase MSP1-like; K04733 interleukin-1 receptor-associated kinase 4 [EC:2.7.11.1]	NA	PTHR23272:SF15/2.5E-81/--	NA
Vp10953	gi|566200063|ref|XP_006376007.1|/0/cellulase synthase 3 family protein [Populus trichocarpa] &gt;gi|429326498|gb|AFZ78589.1| cellulose synthase-like protein [Populus tomentosa] &gt;gi|550325229|gb|ERP53804.1| cellulase synthase 3 family protein [Populus trichocarpa]	gi|566234369|ref|XM_002325781.2|/0.0/Populus trichocarpa cellulase synthase 3 family protein (POPTR_0019s07620g) mRNA, complete cds	sp|Q9M9M4|CSLD3_ARATH/0.0/Cellulose synthase-like protein D3 OS=Arabidopsis thaliana GN=CSLD3 PE=1 SV=1	pop:POPTR_0013s07900g/0.0/cellulase synthase 3 family protein; K20924 cellulose synthase-like protein [EC:2.4.1.-]	alr3757/4e-16/---	PTHR13301/0.0/--	biological_process:GO:0009409//response to cold;GO:0030244//cellulose biosynthetic process;GO:0048767//root hair elongation;cellular_component:GO:0005783//endoplasmic reticulum;GO:0030173//integral component of Golgi membrane;GO:0005886//plasma membrane;molecular_function:GO:0016760//cellulose synthase (UDP-forming) activity;
Vp10908	gi|802555232|ref|XP_012065321.1|/0/PREDICTED: phospholipase D delta-like [Jatropha curcas] &gt;gi|643737655|gb|KDP43704.1| hypothetical protein JCGZ_22331 [Jatropha curcas]	gi|802555231|ref|XM_012209931.1|/1e-145/PREDICTED: Jatropha curcas phospholipase D delta-like (LOC105628512), mRNA	sp|Q9C5Y0|PLDD1_ARATH/0.0/Phospholipase D delta OS=Arabidopsis thaliana GN=PLDDELTA PE=1 SV=2	jcu:105628512/0.0/phospholipase D delta-like; K01115 phospholipase D1/2 [EC:3.1.4.4]	SPAC2F7.16c/4e-36/---	PTHR18896:SF60/0.0/--	biological_process:GO:0046470//phosphatidylcholine metabolic process;GO:0016042//lipid catabolic process;cellular_component:GO:0016020//membrane;molecular_function:GO:0004630//phospholipase D activity;GO:0005509//calcium ion binding;GO:0070290//N-acylphosphatidylethanolamine-specific phospholipase D activity;
Vp12194	gi|731441032|ref|XP_010647092.1|/0/PREDICTED: protein TRANSPARENT TESTA 12 [Vitis vinifera]	gi|196122504|gb|EU910543.1|/0.0/Viola baoshanensis cyclotide precursor 3d mRNA, complete cds	sp|Q9LYT3|TT12_ARATH/3e-73/Protein TRANSPARENT TESTA 12 OS=Arabidopsis thaliana GN=TT12 PE=2 SV=1	fve:101301249/0.0/protein TRANSPARENT TESTA 12-like; K03327 multidrug resistance protein, MATE family	SPCC4B3.13/3e-32/---	PTHR11206:SF80/7.2E-261/--	NA
Vp10785	gi|566172088|ref|XP_002306495.2|/0/hypothetical protein POPTR_0005s18820g [Populus trichocarpa] &gt;gi|550339266|gb|EEE93491.2| hypothetical protein POPTR_0005s18820g [Populus trichocarpa]	gi|743939064|ref|XM_011015678.1|/0.0/PREDICTED: Populus euphratica U-box domain-containing protein 4-like (LOC105117881), transcript variant X5, mRNA	sp|O22193|PUB4_ARATH/0.0/U-box domain-containing protein 4 OS=Arabidopsis thaliana GN=PUB4 PE=1 SV=3	ats:F775_10140/2e-119/U-box domain-containing protein 4; K08332	NA	PS50176/9.362/Armadillo/plakoglobin ARM repeat profile.	NA
Vp10867	gi|566186612|ref|XP_002314046.2|/0/DNA topoisomerase family protein [Populus trichocarpa] &gt;gi|550331162|gb|EEE88001.2| DNA topoisomerase family protein [Populus trichocarpa]	gi|743937834|ref|XM_011015031.1|/0.0/PREDICTED: Populus euphratica DNA topoisomerase 2-like (LOC105117379), transcript variant X6, mRNA	sp|P30182|TOP2_ARATH/0.0/DNA topoisomerase 2 OS=Arabidopsis thaliana GN=TOP2 PE=2 SV=2	pop:POPTR_0009s06380g/0.0/POPTRDRAFT_557797; DNA topoisomerase family protein; K03164 DNA topoisomerase II [EC:5.99.1.3]	YNL088w_2/3e-114/---	SM00434/2.4E-102/DNA Topoisomerase IV	NA
Vp10756	gi|763742536|gb|KJB10035.1|/0/hypothetical protein B456_001G181500 [Gossypium raimondii]	gi|1000951293|ref|XM_015723791.1|/0.0/PREDICTED: Ricinus communis pre-mRNA-processing factor 39 (LOC8266712), transcript variant X2, mRNA	NA	rcu:8266712/0.0/pre-mRNA-processing factor 39; K13217 pre-mRNA-processing factor 39	YDR235w/2e-10/---	SM00386/260.0/HAT (Half-A-TPR) repeats	biological_process:GO:0006396//RNA processing;cellular_component:GO:0005622//intracellular;
Vp10810	gi|955359654|ref|XP_014621435.1|/0/PREDICTED: serine/threonine-protein kinase EDR1-like isoform X3 [Glycine max]	gi|743927947|ref|XM_011009863.1|/0.0/PREDICTED: Populus euphratica serine/threonine-protein kinase EDR1-like (LOC105113618), transcript variant X4, mRNA	sp|Q05609|CTR1_ARATH/8e-70/Serine/threonine-protein kinase CTR1 OS=Arabidopsis thaliana GN=CTR1 PE=1 SV=1	gra:105768005/1e-72/serine/threonine-protein kinase EDR1; K04424 sterile alpha motif and leucine zipper containing kinase AZK [EC:2.7.11.25]	YAR019c/6e-25/---	PTHR23257/1.5E-285/--	NA
Vp10903	gi|802650549|ref|XP_012079991.1|/0/PREDICTED: peroxisomal primary amine oxidase [Jatropha curcas] &gt;gi|643720776|gb|KDP31040.1| hypothetical protein JCGZ_11416 [Jatropha curcas]	gi|743908711|ref|XM_011049513.1|/0.0/PREDICTED: Populus euphratica copper amine oxidase 1-like (LOC105142062), transcript variant X2, mRNA	sp|Q43077|AMO_PEA/6e-52/Primary amine oxidase OS=Pisum sativum PE=1 SV=1	jcu:105640318/0.0/peroxisomal primary amine oxidase; K00276 primary-amine oxidase [EC:1.4.3.21]	mll6250/3e-121/---	PTHR10638/0.0/--	biological_process:GO:0009308//amine metabolic process;GO:0055114//oxidation-reduction process;molecular_function:GO:0008131//primary amine oxidase activity;GO:0005507//copper ion binding;GO:0048038//quinone binding;
Vp11862	gi|802619167|ref|XP_012075497.1|/0/PREDICTED: DNA replication licensing factor MCM6 [Jatropha curcas] &gt;gi|643726349|gb|KDP35092.1| hypothetical protein JCGZ_11001 [Jatropha curcas]	gi|743928027|ref|XM_011009906.1|/0.0/PREDICTED: Populus euphratica DNA replication licensing factor MCM6 (LOC105113651), transcript variant X1, mRNA	sp|F4KAB8|MCM6_ARATH/0.0/DNA replication licensing factor MCM6 OS=Arabidopsis thaliana GN=MCM6 PE=1 SV=1	jcu:105636763/0.0/DNA replication licensing factor MCM6; K02542 DNA replication licensing factor MCM6 [EC:3.6.4.12]	SPBC211.04c/1e-170/---	PR01662/4.6E-20/Mini-chromosome maintenance (MCM) protein 6 signature	biological_process:GO:0006270//DNA replication initiation;GO:0032508//DNA duplex unwinding;cellular_component:GO:0005634//nucleus;GO:0042555//MCM complex;molecular_function:GO:0003677//DNA binding;GO:0005524//ATP binding;GO:0003678//DNA helicase activity;
Vp10802	gi|566152952|ref|XP_002298552.2|/0/vesicle tethering family protein [Populus trichocarpa] &gt;gi|550348955|gb|EEE83357.2| vesicle tethering family protein [Populus trichocarpa]	gi|566152951|ref|XM_002298516.2|/0.0/Populus trichocarpa vesicle tethering family protein (POPTR_0001s35520g) mRNA, complete cds	sp|B0F9L4|GOGC6_ARATH/0.0/Golgin candidate 6 OS=Arabidopsis thaliana GN=GC6 PE=1 SV=2	ccp:CHC_T00005546001/3e-25/hypothetical protein; K20361 intracellular protein transport protein USO1	NA	PTHR10013/1.7E-112/--	NA
Vp10774	gi|743906065|ref|XP_011046445.1|/0/PREDICTED: ubiquitin carboxyl-terminal hydrolase 8-like [Populus euphratica]	gi|802611058|ref|XM_012218893.1|/1e-103/PREDICTED: Jatropha curcas ubiquitin carboxyl-terminal hydrolase 8-like (LOC105635788), transcript variant X2, mRNA	sp|Q9C585|UBP8_ARATH/0.0/Ubiquitin carboxyl-terminal hydrolase 8 OS=Arabidopsis thaliana GN=UBP8 PE=2 SV=2	jcu:105635788/0.0/ubiquitin carboxyl-terminal hydrolase 8-like; K11835 ubiquitin carboxyl-terminal hydrolase 4/11/15 [EC:3.4.19.12]	SPCC16A11.12c/3e-81/---	PF00443/3.3E-78/Ubiquitin carboxyl-terminal hydrolase	NA
Vp10701	gi|568875484|ref|XP_006490824.1|/0/PREDICTED: uncharacterized protein LOC102613027 isoform X2 [Citrus sinensis] &gt;gi|641834517|gb|KDO53509.1| hypothetical protein CISIN_1g003143mg [Citrus sinensis] &gt;gi|641834518|gb|KDO53510.1| hypothetical protein CISIN_1g003143mg [Citrus sinensis]	gi|743905190|ref|XM_011047689.1|/0.0/PREDICTED: Populus euphratica uncharacterized LOC105140732 (LOC105140732), transcript variant X2, mRNA	NA	NA	NA	PTHR15288:SF4/1.9E-108/--	NA
Vp10973	gi|802595921|ref|XP_012071960.1|/0/PREDICTED: V-type proton ATPase subunit a3-like [Jatropha curcas] &gt;gi|317106676|dbj|BAJ53179.1| JHL18I08.13 [Jatropha curcas] &gt;gi|643731241|gb|KDP38579.1| hypothetical protein JCGZ_04504 [Jatropha curcas]	gi|802595920|ref|XM_012216570.1|/0.0/PREDICTED: Jatropha curcas V-type proton ATPase subunit a3-like (LOC105633873), mRNA	sp|Q9SJT7|VHAA2_ARATH/0.0/Vacuolar proton ATPase a2 OS=Arabidopsis thaliana GN=VHA-a2 PE=1 SV=1	jcu:105633873/0.0/V-type proton ATPase subunit a3-like; K02154 V-type H+-transporting ATPase subunit a	SPAC16E8.07c/8e-144/---	PF01496/1.0E-288/V-type ATPase 116kDa subunit family	biological_process:GO:0015991//ATP hydrolysis coupled proton transport;cellular_component:GO:0000220//vacuolar proton-transporting V-type ATPase, V0 domain;molecular_function:GO:0016787//hydrolase activity;GO:0015078//hydrogen ion transmembrane transporter activity;
Vp11246	gi|224096654|ref|XP_002310687.1|/0/elongation factor 2 family protein [Populus trichocarpa] &gt;gi|222853590|gb|EEE91137.1| elongation factor 2 family protein [Populus trichocarpa]	gi|743824003|ref|XM_011023820.1|/0.0/PREDICTED: Populus euphratica elongation factor 2 (LOC105123999), mRNA	sp|O23755|EF2_BETVU/0.0/Elongation factor 2 OS=Beta vulgaris PE=2 SV=1	pop:POPTR_0007s08400g/0.0/POPTRDRAFT_562884; elongation factor 2 family protein; K03234 elongation factor 2	SPCP31B10.07/0.0/---	PTHR23115/0.0/--	biological_process:GO:0009409//response to cold;GO:0006184//GTP catabolic process;GO:0006414//translational elongation;cellular_component:GO:0005730//nucleolus;GO:0005829//cytosol;GO:0005886//plasma membrane;GO:0009507//chloroplast;molecular_function:GO:0003746//translation elongation factor activity;GO:0003924//GTPase activity;GO:0005507//copper ion binding;GO:0005525//GTP binding;
Vp11094	gi|743875158|ref|XP_011034855.1|/0/PREDICTED: probable leucine-rich repeat receptor-like protein kinase At1g35710 isoform X1 [Populus euphratica]	gi|743875169|ref|XM_011036556.1|/2e-84/PREDICTED: Populus euphratica probable LRR receptor-like serine/threonine-protein kinase At4g08850 (LOC105132838), transcript variant X4, mRNA	sp|Q8VZG8|Y4885_ARATH/2e-104/Probable LRR receptor-like serine/threonine-protein kinase At4g08850 OS=Arabidopsis thaliana GN=At4g08850 PE=2 SV=3	gra:105798237/5e-136/probable LRR receptor-like serine/threonine-protein kinase At4g08850; K04733 interleukin-1 receptor-associated kinase 4 [EC:2.7.11.1]	BH2504_1/3e-21/---	PTHR27000:SF171/7.0E-176/--	NA
Vp11145	gi|224087319|ref|XP_002308119.1|/0/subtilase family protein [Populus trichocarpa] &gt;gi|222854095|gb|EEE91642.1| subtilase family protein [Populus trichocarpa]	gi|566175047|ref|XM_002308083.2|/0.0/Populus trichocarpa subtilase family protein (POPTR_0006s07580g) mRNA, complete cds	sp|O65351|SUBL_ARATH/4e-95/Subtilisin-like protease OS=Arabidopsis thaliana GN=ARA12 PE=1 SV=1	mtr:MTR_7g081660/9e-18/nuclear RNA-binding-like protein; K13199 plasminogen activator inhibitor 1 RNA-binding protein	BS_vpr/3e-23/---	PS00136/-/Serine proteases, subtilase family, aspartic acid active site.	biological_process:GO:0006508//proteolysis;GO:0043086//negative regulation of catalytic activity;cellular_component:GO:0016020//membrane;GO:0005618//cell wall;GO:0005576//extracellular region;molecular_function:GO:0004252//serine-type endopeptidase activity;GO:0042802//identical protein binding;
Vp10950	gi|802794923|ref|XP_012092360.1|/0/PREDICTED: uncharacterized protein LOC105650086 [Jatropha curcas]	gi|743907106|ref|XM_011048674.1|/0.0/PREDICTED: Populus euphratica calcium permeable stress-gated cation channel 1-like (LOC105141450), transcript variant X2, mRNA	NA	jcu:105650086/0.0/uncharacterized LOC105650086; K15601 lysine-specific demethylase 3 [EC:1.14.11.-]	SPAC2G11.09/4e-44/---	PF13967/1.2E-48/Late exocytosis, associated with Golgi transport	NA
Vp10786	gi|802749706|ref|XP_012087634.1|/0/PREDICTED: zinc finger CCCH domain-containing protein 38 isoform X1 [Jatropha curcas] &gt;gi|802749711|ref|XP_012087635.1| PREDICTED: zinc finger CCCH domain-containing protein 38 isoform X1 [Jatropha curcas] &gt;gi|802749716|ref|XP_012087636.1| PREDICTED: zinc finger CCCH domain-containing protein 38 isoform X2 [Jatropha curcas] &gt;gi|802749721|ref|XP_01208763…	gi|802749720|ref|XM_012232248.1|/2e-80/PREDICTED: Jatropha curcas zinc finger CCCH domain-containing protein 38 (LOC105646395), transcript variant X4, mRNA	sp|Q9LIH5|C3H38_ARATH/6e-55/Zinc finger CCCH domain-containing protein 38 OS=Arabidopsis thaliana GN=At3g18640 PE=2 SV=1	mis:MICPUN_57067/2e-06/KH domain-containing protein; K13108 smad nuclear-interacting protein 1	NA	NA	NA
Vp11194	gi|802552117|ref|XP_012064944.1|/0/PREDICTED: calcium-transporting ATPase 1, endoplasmic reticulum-type-like [Jatropha curcas] &gt;gi|643738175|gb|KDP44163.1| hypothetical protein JCGZ_05630 [Jatropha curcas]	gi|743897359|ref|XM_011043666.1|/0.0/PREDICTED: Populus euphratica calcium-transporting ATPase 4, endoplasmic reticulum-type (LOC105137791), mRNA	sp|Q9XES1|ECA4_ARATH/0.0/Calcium-transporting ATPase 4, endoplasmic reticulum-type OS=Arabidopsis thaliana GN=ECA4 PE=2 SV=2	jcu:105628186/0.0/calcium-transporting ATPase 1, endoplasmic reticulum-type-like; K01537 Ca2+-transporting ATPase [EC:3.6.3.8]	BS_yloB/1e-104/---	PS00154/-/E1-E2 ATPases phosphorylation site.	biological_process:GO:0006812//cation transport;cellular_component:GO:0016021//integral component of membrane;molecular_function:GO:0046872//metal ion binding;GO:0005524//ATP binding;GO:0019829//cation-transporting ATPase activity;
Vp10788	gi|802761683|ref|XP_012089852.1|/0/PREDICTED: aconitate hydratase, cytoplasmic [Jatropha curcas] &gt;gi|643706801|gb|KDP22711.1| hypothetical protein JCGZ_01813 [Jatropha curcas]	gi|802761682|ref|XM_012234462.1|/0.0/PREDICTED: Jatropha curcas aconitate hydratase, cytoplasmic (LOC105648160), mRNA	sp|P49608|ACOC_CUCMA/0.0/Aconitate hydratase, cytoplasmic OS=Cucurbita maxima PE=2 SV=1	jcu:105648160/0.0/aconitate hydratase, cytoplasmic; K01681 aconitate hydratase [EC:4.2.1.3]	BS_citB/0.0/---	PF00694/1.0E-48/Aconitase C-terminal domain	biological_process:GO:0008152//metabolic process;molecular_function:GO:0051539//4 iron, 4 sulfur cluster binding;GO:0052633//isocitrate hydro-lyase (cis-aconitate-forming) activity;
Vp11362	gi|802539491|ref|XP_012071287.1|/0/PREDICTED: uncharacterized protein LOC105633322 [Jatropha curcas] &gt;gi|643740761|gb|KDP46351.1| hypothetical protein JCGZ_10191 [Jatropha curcas]	gi|802539490|ref|XM_012215897.1|/0.0/PREDICTED: Jatropha curcas uncharacterized LOC105633322 (LOC105633322), mRNA	NA	jcu:105633322/0.0/uncharacterized LOC105633322; K20781 peptidyl serine alpha-galactosyltransferase [EC:2.4.1.-]	NA	PTHR31485/0.0/--	NA
Vp10823	gi|255554971|ref|XP_002518523.1|/2.38951e-96/PREDICTED: pectinesterase [Ricinus communis] &gt;gi|223542368|gb|EEF43910.1| Pectinesterase precursor, putative [Ricinus communis]	gi|566192934|ref|XM_002317172.2|/2e-43/Populus trichocarpa pectin methylesterase family protein (POPTR_0011s00480g) mRNA, complete cds	sp|P83947|PME1_FICPW/3e-73/Pectinesterase/pectinesterase inhibitor OS=Ficus pumila var. awkeotsang PE=1 SV=1	rcu:8284240/5e-97/pectinesterase; K01051 pectinesterase [EC:3.1.1.11]	NA	PF01095/8.7E-28/Pectinesterase	biological_process:GO:0008152//metabolic process;cellular_component:GO:0071944//cell periphery;molecular_function:GO:0016788//hydrolase activity, acting on ester bonds;
Vp10732	gi|743879257|ref|XP_011035874.1|/0/PREDICTED: cytosolic endo-beta-N-acetylglucosaminidase-like isoform X1 [Populus euphratica]	gi|743879258|ref|XM_011037573.1|/1e-118/PREDICTED: Populus euphratica cytosolic endo-beta-N-acetylglucosaminidase-like (LOC105133538), transcript variant X2, mRNA	sp|Q52T38|ZDH22_ARATH/9e-42/Protein S-acyltransferase 24 OS=Arabidopsis thaliana GN=PAT24 PE=2 SV=1	rcu:8272088/0.0/cytosolic endo-beta-N-acetylglucosaminidase 1; K01227 mannosyl-glycoprotein endo-beta-N-acetylglucosaminidase [EC:3.2.1.96]	BH0785_1/7e-21/---	PTHR13246/6.6E-55/--	NA
Vp10766	gi|1000961079|ref|XP_015576062.1|/0/PREDICTED: probable ubiquitin-conjugating enzyme E2 23 [Ricinus communis] &gt;gi|1000961082|ref|XP_015576063.1| PREDICTED: probable ubiquitin-conjugating enzyme E2 23 [Ricinus communis] &gt;gi|1000961085|ref|XP_015576064.1| PREDICTED: probable ubiquitin-conjugating enzyme E2 23 [Ricinus communis]	gi|802675019|ref|XR_001047261.1|/1e-174/PREDICTED: Jatropha curcas probable ubiquitin-conjugating enzyme E2 23 (LOC105641806), transcript variant X2, misc_RNA	sp|Q9ZVX1|UBC23_ARATH/0.0/Probable ubiquitin-conjugating enzyme E2 23 OS=Arabidopsis thaliana GN=UBC23 PE=1 SV=1	rcu:8283673/0.0/probable ubiquitin-conjugating enzyme E2 23; K10581 ubiquitin-conjugating enzyme E2 O [EC:2.3.2.24]	SPAC18B11.07c/2e-08/---	SM00212/9.9E-21/Ubiquitin-conjugating enzyme E2, catalytic domain homologues	NA
Vp10747	gi|802766209|ref|XP_012090082.1|/0/PREDICTED: glutamate synthase [NADH], amyloplastic isoform X2 [Jatropha curcas] &gt;gi|802766213|ref|XP_012090083.1| PREDICTED: glutamate synthase [NADH], amyloplastic isoform X2 [Jatropha curcas]	gi|802766212|ref|XM_012234693.1|/0.0/PREDICTED: Jatropha curcas glutamate synthase [NADH], amyloplastic (LOC105648339), transcript variant X3, mRNA	sp|Q03460|GLSN_MEDSA/0.0/Glutamate synthase [NADH], amyloplastic OS=Medicago sativa PE=1 SV=1	jcu:105648339/0.0/glutamate synthase [NADH], amyloplastic; K00264 glutamate synthase (NADPH/NADH) [EC:1.4.1.13 1.4.1.14]	SPAPB1E7.07_4/1e-168/---	PR00419/2.6E-25/Adrenodoxin reductase family signature	NA
Vp10954	gi|641849871|gb|KDO68745.1|/0/hypothetical protein CISIN_1g002437mg [Citrus sinensis]	gi|743867404|ref|XM_011034418.1|/0.0/PREDICTED: Populus euphratica uncharacterized LOC105131442 (LOC105131442), mRNA	NA	NA	DR1235/2e-12/---	NA	NA
Vp10385	gi|357492397|ref|XP_003616487.1|/2.36286e-86/signal anchor, putative [Medicago truncatula] &gt;gi|355517822|gb|AES99445.1| signal anchor, putative [Medicago truncatula]	gi|808781801|gb|KP749924.1|/0.0/Viola seoulensis plastid, complete genome	sp|Q3BAI2|YCX91_PHAAO/5e-48/Uncharacterized protein ORF91 OS=Phalaenopsis aphrodite subsp. formosana PE=4 SV=1	vvi:109124299/1e-27/ATP synthase subunit alpha, chloroplastic-like; K02111 F-type H+-transporting ATPase subunit alpha [EC:3.6.3.14]	NA	NA	NA
Vp10579	gi|568845318|ref|XP_006476523.1|/0/PREDICTED: beta-adaptin-like protein B [Citrus sinensis]	gi|802604179|ref|XM_012218097.1|/0.0/PREDICTED: Jatropha curcas beta-adaptin-like protein B (LOC105635108), transcript variant X2, mRNA	sp|Q9SUS3|APBLB_ARATH/0.0/Beta-adaptin-like protein B OS=Arabidopsis thaliana GN=BETAB-AD PE=1 SV=1	cit:102621964/0.0/beta-adaptin-like protein B; K12392 AP-1 complex subunit beta-1	SPBC947.02/1e-161/---	PF01602/1.5E-168/Adaptin N terminal region	biological_process:GO:0006886//intracellular protein transport;GO:0016192//vesicle-mediated transport;cellular_component:GO:0030131//clathrin adaptor complex;GO:0005886//plasma membrane;molecular_function:GO:0008565//protein transporter activity;
Vp10573	gi|817528710|ref|YP_009136591.1|/0/RNA polymerase beta&apos;&apos; subunit (plastid) [Viola seoulensis] &gt;gi|808781811|gb|AKE07195.1| RNA polymerase beta&apos;&apos; subunit (plastid) [Viola seoulensis]	gi|808781801|gb|KP749924.1|/0.0/Viola seoulensis plastid, complete genome	sp|B1NWE0|RPOC2_MANES/0.0/DNA-directed RNA polymerase subunit beta'' OS=Manihot esculenta GN=rpoC2 PE=3 SV=1	rcu:11542293/0.0/rpoC2, RCOM_ORF00019; RNA polymerase beta subunit; K03046 DNA-directed RNA polymerase subunit beta' [EC:2.7.7.6]	sll1789/2e-101/---	PTHR19376:SF38/1.3E-247/--	biological_process:GO:0006351//transcription, DNA-templated;cellular_component:GO:0009507//chloroplast;molecular_function:GO:0003899//DNA-directed RNA polymerase activity;GO:0003677//DNA binding;
Vp10860	gi|743882605|ref|XP_011036799.1|/0/PREDICTED: probable linoleate 9S-lipoxygenase 5 [Populus euphratica]	gi|743882604|ref|XM_011038497.1|/3e-70/PREDICTED: Populus euphratica probable linoleate 9S-lipoxygenase 5 (LOC105134181), mRNA	sp|Q43191|LOX15_SOLTU/0.0/Probable linoleate 9S-lipoxygenase 5 OS=Solanum tuberosum GN=LOX1.5 PE=2 SV=1	rcu:8285570/0.0/probable linoleate 9S-lipoxygenase 5; K15718 linoleate 9S-lipoxygenase [EC:1.13.11.58]	NA	PTHR11771:SF48/0.0/--	NA
Vp11135	gi|802578124|ref|XP_012069366.1|/0/PREDICTED: cullin-1-like [Jatropha curcas] &gt;gi|643733049|gb|KDP39996.1| hypothetical protein JCGZ_01994 [Jatropha curcas]	gi|802578123|ref|XM_012213976.1|/0.0/PREDICTED: Jatropha curcas cullin-1-like (LOC105631798), mRNA	sp|Q94AH6|CUL1_ARATH/0.0/Cullin-1 OS=Arabidopsis thaliana GN=CUL1 PE=1 SV=1	jcu:105631798/0.0/cullin-1-like; K03347 cullin 1	SPAC24H6.03/2e-73/---	PTHR11932:SF84/0.0/--	biological_process:GO:0006511//ubiquitin-dependent protein catabolic process;cellular_component:GO:0031461//cullin-RING ubiquitin ligase complex;molecular_function:GO:0031625//ubiquitin protein ligase binding;
Vp7175	gi|743811022|ref|XP_011018900.1|/0/PREDICTED: pleiotropic drug resistance protein 2-like [Populus euphratica]	gi|566175740|ref|XM_006381240.1|/0.0/Populus trichocarpa ABC transporter family protein (POPTR_0006s11590g) mRNA, complete cds	sp|Q2PCF1|PDR2_NICPL/0.0/Pleiotropic drug resistance protein 2 OS=Nicotiana plumbaginifolia GN=PDR2 PE=1 SV=1	apro:F751_4082/1e-53/ATP-binding cassette sub-family G member 2; K05681 ATP-binding cassette, subfamily G (WHITE), member 2	YDR406w_3/8e-58/---	PF08370/8.0E-25/Plant PDR ABC transporter associated	NA
Vp7313	gi|255546211|ref|XP_002514165.1|/5.7057e-164/PREDICTED: uncharacterized protein LOC8265094 [Ricinus communis] &gt;gi|223546621|gb|EEF48119.1| protein with unknown function [Ricinus communis]	gi|743933001|ref|XM_011012503.1|/9e-75/PREDICTED: Populus euphratica uncharacterized LOC105115575 (LOC105115575), mRNA	sp|P37218|H1_SOLLC/3e-08/Histone H1 OS=Solanum lycopersicum PE=3 SV=1	rcu:8265094/1e-164/uncharacterized LOC8265094; K19476 vacuolar protein sorting-associated protein IST1	NA	PTHR12161/4.9E-223/--	NA
Vp7663	gi|566228139|ref|XP_002325772.2|/0/hypothetical protein POPTR_0019s03550g [Populus trichocarpa] &gt;gi|550316693|gb|EEF00154.2| hypothetical protein POPTR_0019s03550g [Populus trichocarpa]	gi|645222800|ref|XM_008220104.1|/1e-144/PREDICTED: Prunus mume probable lysine-specific demethylase JMJ14 (LOC103318696), mRNA	sp|Q8GUI6|JMJ14_ARATH/0.0/Probable lysine-specific demethylase JMJ14 OS=Arabidopsis thaliana GN=JMJ14 PE=1 SV=1	lja:Lj5g3v1265040.1/0.0/Lj5g3v1265040.1; -; K11446 histone demethylase JARID1 [EC:1.14.11.-]	NA	PS51184/42.283/JmjC domain profile.	NA
Vp6823	gi|743811022|ref|XP_011018900.1|/0/PREDICTED: pleiotropic drug resistance protein 2-like [Populus euphratica]	gi|566175740|ref|XM_006381240.1|/0.0/Populus trichocarpa ABC transporter family protein (POPTR_0006s11590g) mRNA, complete cds	sp|Q2PCF1|PDR2_NICPL/0.0/Pleiotropic drug resistance protein 2 OS=Nicotiana plumbaginifolia GN=PDR2 PE=1 SV=1	apro:F751_4082/1e-53/ATP-binding cassette sub-family G member 2; K05681 ATP-binding cassette, subfamily G (WHITE), member 2	YDR406w_3/9e-58/---	PS50893/13.492/ATP-binding cassette, ABC transporter-type domain profile.	NA
Vp7454	gi|802640476|ref|XP_012078831.1|/0/PREDICTED: protein STICHEL-like [Jatropha curcas] &gt;gi|643722687|gb|KDP32437.1| hypothetical protein JCGZ_13362 [Jatropha curcas]	gi|566168352|ref|XM_006385040.1|/0.0/Populus trichocarpa STICHEL family protein (POPTR_0004s23940g) mRNA, complete cds	sp|O64728|STI_ARATH/0.0/Protein STICHEL OS=Arabidopsis thaliana GN=STI PE=1 SV=2	gsl:Gasu_59480/4e-15/replication factor C subunit 3/5; K10756 replication factor C subunit 3/5	aq_1855/2e-51/---	PF12169/3.7E-8/DNA polymerase III subunits gamma and tau domain III	NA
Vp7597	gi|951009403|ref|XP_014509279.1|/0/PREDICTED: protein STICHEL [Vigna radiata var. radiata]	gi|743849326|ref|XM_011030136.1|/0.0/PREDICTED: Populus euphratica protein STICHEL (LOC105128453), transcript variant X2, mRNA	sp|O64728|STI_ARATH/0.0/Protein STICHEL OS=Arabidopsis thaliana GN=STI PE=1 SV=2	ota:Ot02g00770/9e-13/rfc5; rfc5 replication factor C subunit 5 (36kDa), probable (IC); K10756 replication factor C subunit 3/5	alr4932/8e-57/---	PF13177/1.6E-10/DNA polymerase III, delta subunit	NA
Vp7433	gi|255576609|ref|XP_002529195.1|/0/PREDICTED: uncharacterized protein LOC8260445 isoform X1 [Ricinus communis] &gt;gi|223531373|gb|EEF33209.1| DNA binding protein, putative [Ricinus communis]	gi|1000946523|ref|XM_015725394.1|/1e-178/PREDICTED: Ricinus communis mediator of RNA polymerase II transcription subunit 15a (LOC8260445), transcript variant X2, mRNA	sp|Q940A7|TA12B_ARATH/7e-26/Transcription initiation factor TFIID subunit 12b OS=Arabidopsis thaliana GN=TAF12B PE=1 SV=1	bvg:104890427/1e-34/transcription initiation factor TFIID subunit 12b; K03126 transcription initiation factor TFIID subunit 12	YKL032c/1e-26/---	PTHR10799:SF783/5.1E-40/--	cellular_component:GO:0000124//SAGA complex;molecular_function:GO:0003712//transcription cofactor activity;
Vp6644	gi|566184981|ref|XP_006380029.1|/6.74489e-144/hypothetical protein POPTR_0008s20050g [Populus trichocarpa] &gt;gi|550333509|gb|ERP57826.1| hypothetical protein POPTR_0008s20050g [Populus trichocarpa]	gi|159884258|gb|AC214213.1|/1e-12/Populus trichocarpa clone POP024-E15, complete sequence	sp|F4IHS2|SYD_ARATH/2e-26/Chromatin structure-remodeling complex protein SYD OS=Arabidopsis thaliana GN=SYD PE=1 SV=1	aip:107635864/4e-19/chromatin structure-remodeling complex protein SYD-like; K11647 SWI/SNF-related matrix-associated actin-dependent regulator of chromatin subfamily A member 2/4 [EC:3.6.4.-]	NA	NA	NA
Vp6997	gi|357492397|ref|XP_003616487.1|/3.75528e-86/signal anchor, putative [Medicago truncatula] &gt;gi|355517822|gb|AES99445.1| signal anchor, putative [Medicago truncatula]	gi|808781801|gb|KP749924.1|/0.0/Viola seoulensis plastid, complete genome	sp|Q3BAI2|YCX91_PHAAO/8e-48/Uncharacterized protein ORF91 OS=Phalaenopsis aphrodite subsp. formosana PE=4 SV=1	vvi:109124299/2e-27/ATP synthase subunit alpha, chloroplastic-like; K02111 F-type H+-transporting ATPase subunit alpha [EC:3.6.3.14]	NA	NA	NA
Vp7474	gi|802776196|ref|XP_012090856.1|/0/PREDICTED: pre-mRNA-splicing factor RSE1 [Jatropha curcas]	gi|743907366|ref|XM_011048802.1|/0.0/PREDICTED: Populus euphratica splicing factor 3B subunit 3 (LOC105141557), mRNA	sp|Q6QNU4|DDB1_SOLLC/3e-18/DNA damage-binding protein 1 OS=Solanum lycopersicum GN=DDB1 PE=1 SV=1	jcu:105648958/0.0/pre-mRNA-splicing factor RSE1; K12830 splicing factor 3B subunit 3	NA	PF10433/1.7E-107/Mono-functional DNA-alkylating methyl methanesulfonate N-term	NA
Vp6843	gi|566182281|ref|XP_002311103.2|/0/myb family transcription factor family protein [Populus trichocarpa] &gt;gi|550332397|gb|EEE88470.2| myb family transcription factor family protein [Populus trichocarpa]	gi|743895385|ref|XM_011042659.1|/1e-123/PREDICTED: Populus euphratica uncharacterized LOC105137076 (LOC105137076), transcript variant X5, mRNA	NA	pop:POPTR_0008s04150g/0.0/POPTRDRAFT_820268; myb family transcription factor family protein; K04650 nuclear receptor co-repressor 1	NA	PS51293/12.559/SANT domain profile.	NA
Vp6649	gi|802700604|ref|XP_012083772.1|/0/PREDICTED: putative ABC transporter C family member 15 [Jatropha curcas]	gi|1000936964|ref|XM_002534659.2|/0.0/PREDICTED: Ricinus communis ABC transporter C family member 9 (LOC8279947), partial mRNA	sp|Q9M1C7|AB9C_ARATH/0.0/ABC transporter C family member 9 OS=Arabidopsis thaliana GN=ABCC9 PE=2 SV=2	tcc:TCM_042344/0.0/Multidrug resistance protein ABC transporter family; K05665 ATP-binding cassette, subfamily C (CFTR/MRP), member 1	SPBC359.05/3e-178/---	PTHR24223/0.0/--	NA
Vp7049	gi|802588756|ref|XP_012071060.1|/0/PREDICTED: E3 ubiquitin-protein ligase UPL1 isoform X1 [Jatropha curcas] &gt;gi|802588758|ref|XP_012071061.1| PREDICTED: E3 ubiquitin-protein ligase UPL1 isoform X2 [Jatropha curcas]	gi|743903147|ref|XM_011046617.1|/0.0/PREDICTED: Populus euphratica E3 ubiquitin-protein ligase UPL1-like (LOC105139965), transcript variant X5, mRNA	sp|Q8GY23|UPL1_ARATH/0.0/E3 ubiquitin-protein ligase UPL1 OS=Arabidopsis thaliana GN=UPL1 PE=1 SV=3	jcu:105633122/0.0/E3 ubiquitin-protein ligase UPL1; K10592 E3 ubiquitin-protein ligase HUWE1 [EC:2.3.2.26]	SPAC19D5.04/3e-124/---	SM00119/3.2E-159/Domain Homologous to E6-AP Carboxyl Terminus with	NA
Vp6979	gi|817528764|ref|YP_009136644.1|/0/Ycf2 protein (plastid) [Viola seoulensis] &gt;gi|817528782|ref|YP_009136662.1| Ycf2 protein (plastid) [Viola seoulensis] &gt;gi|808781865|gb|AKE07249.1| Ycf2 protein (plastid) [Viola seoulensis] &gt;gi|808781883|gb|AKE07267.1| Ycf2 protein (plastid) [Viola seoulensis]	gi|808781801|gb|KP749924.1|/0.0/Viola seoulensis plastid, complete genome	sp|A4GYV4|YCF2_POPTR/0.0/Protein Ycf2 OS=Populus trichocarpa GN=ycf2-1 PE=3 SV=1	gra:105793451/1e-10/DNA ligase 1-like; K10747 DNA ligase 1 [EC:6.5.1.1 6.5.1.6 6.5.1.7]	NA	PF05695/0.0/Plant protein of unknown function (DUF825)	cellular_component:GO:0009570//chloroplast stroma;molecular_function:GO:0005524//ATP binding;GO:0017111//nucleoside-triphosphatase activity;
Vp7202	gi|567912699|ref|XP_006448663.1|/0/hypothetical protein CICLE_v10014052mg [Citrus clementina] &gt;gi|557551274|gb|ESR61903.1| hypothetical protein CICLE_v10014052mg [Citrus clementina]	gi|743808640|ref|XM_011020010.1|/0.0/PREDICTED: Populus euphratica uncharacterized LOC105121394 (LOC105121394), mRNA	sp|Q9FPR3|EDR1_ARATH/1e-45/Serine/threonine-protein kinase EDR1 OS=Arabidopsis thaliana GN=EDR1 PE=1 SV=1	lja:Lj0g3v0190659.2/2e-124/Lj0g3v0190659.2; -; K04422 mitogen-activated protein kinase kinase kinase 13 [EC:2.7.11.25]	YAR019c/3e-22/---	PR00109/7.4E-14/Tyrosine kinase catalytic domain signature	NA
Vp7095	gi|590680060|ref|XP_007040757.1|/1.37033e-142/Nbs-lrr resistance protein [Theobroma cacao] &gt;gi|508778002|gb|EOY25258.1| Nbs-lrr resistance protein [Theobroma cacao]	NA	sp|P0C8S1|RP8L2_ARATH/2e-58/Probable disease resistance RPP8-like protein 2 OS=Arabidopsis thaliana GN=RPP8L2 PE=3 SV=1	tcc:TCM_016632/3e-143/Nbs-lrr resistance protein; K13457 disease resistance protein RPM1	alr0124_1/3e-09/---	PTHR23155:SF611/6.2E-75/--	NA
Vp6862	gi|763776220|gb|KJB43343.1|/0/hypothetical protein B456_007G195100 [Gossypium raimondii]	gi|566170834|ref|XM_002307314.2|/0.0/Populus trichocarpa FAT domain-containing family protein (POPTR_0005s11640g) mRNA, complete cds	sp|Q5Z987|ATR_ORYSJ/2e-11/Serine/threonine-protein kinase ATR OS=Oryza sativa subsp. japonica GN=Os06g0724700 PE=2 SV=1	pmum:103340296/0.0/transformation/transcription domain-associated protein; K08874 transformation/transcription domain-associated protein	SPAC1F5.11c/2e-86/---	PS51189/24.699/FAT domain profile.	NA
Vp7385	gi|743896153|ref|XP_011041352.1|/0/PREDICTED: transcription elongation factor SPT6-like isoform X3 [Populus euphratica]	gi|802677745|ref|XM_012226559.1|/0.0/PREDICTED: Jatropha curcas transcription elongation factor SPT6 (LOC105641907), mRNA	sp|Q9C6S1|FH14_ARATH/1e-05/Formin-like protein 14 OS=Arabidopsis thaliana GN=FH14 PE=3 SV=3	rcu:8288288/0.0/transcription elongation factor SPT6; K11292 transcription elongation factor SPT6	SPAC1F7.01c/3e-107/---	PF14641/3.4E-13/Helix-turn-helix DNA-binding domain of SPT6	biological_process:GO:0032784//regulation of DNA-templated transcription, elongation;GO:0006357//regulation of transcription from RNA polymerase II promoter;molecular_function:GO:0003723//RNA binding;GO:0016788//hydrolase activity, acting on ester bonds;
Vp7067	gi|743785054|ref|XP_011024101.1|/0/PREDICTED: nuclear pore complex protein NUP155 [Populus euphratica]	gi|743785053|ref|XM_011025799.1|/0.0/PREDICTED: Populus euphratica nuclear pore complex protein NUP155 (LOC105125383), mRNA	NA	jcu:105634120/0.0/nuclear pore complex protein NUP155; K14312 nuclear pore complex protein Nup155	SPAC890.06/1e-50/---	PF08801/8.3E-31/Nup133 N terminal like	biological_process:GO:0006913//nucleocytoplasmic transport;cellular_component:GO:0005643//nuclear pore;molecular_function:GO:0017056//structural constituent of nuclear pore;
Vp7014	gi|566161397|ref|XP_006385540.1|/0/agenet domain-containing family protein [Populus trichocarpa] &gt;gi|566161399|ref|XP_002304281.2| hypothetical protein POPTR_0003s07530g [Populus trichocarpa] &gt;gi|550342637|gb|ERP63337.1| agenet domain-containing family protein [Populus trichocarpa] &gt;gi|550342638|gb|EEE79260.2| hypothetical protein POPTR_0003s07530g [Populus trichocarpa]	gi|802581951|ref|XM_012214611.1|/6e-79/PREDICTED: Jatropha curcas uncharacterized LOC105632277 (LOC105632277), transcript variant X7, mRNA	NA	mpp:MICPUCDRAFT_49175/2e-06/hypothetical protein; K20473 neuroblastoma-amplified sequence	Cgl2100/2e-06/---	PTHR31917:SF7/0.0/--	NA
Vp7103	gi|641837477|gb|KDO56430.1|/0/hypothetical protein CISIN_1g0001712mg, partial [Citrus sinensis]	gi|743886762|ref|XM_011039634.1|/0.0/PREDICTED: Populus euphratica callose synthase 3 (LOC105134984), transcript variant X2, mRNA	sp|Q9LXT9|CALS3_ARATH/0.0/Callose synthase 3 OS=Arabidopsis thaliana GN=CALS3 PE=2 SV=3	cit:102611841/0.0/callose synthase 3; K11000 callose synthase [EC:2.4.1.-]	NA	PF02364/1.7E-249/1,3-beta-glucan synthase component	NA
Vp7568	gi|743932285|ref|XP_011010430.1|/0/PREDICTED: ABC transporter G family member 29-like [Populus euphratica]	gi|566149827|ref|XM_002298204.2|/0.0/Populus trichocarpa ABC transporter family protein (POPTR_0001s19030g) mRNA, complete cds	sp|Q9XIE2|AB36G_ARATH/0.0/ABC transporter G family member 36 OS=Arabidopsis thaliana GN=ABCG36 PE=1 SV=1	sot:102580570/9e-60/ABC transporter G family member 6-like; K05681 ATP-binding cassette, subfamily G (WHITE), member 2	YDR406w_3/4e-58/---	PF08370/7.4E-25/Plant PDR ABC transporter associated	NA
Vp7315	gi|1000975612|ref|XP_015572232.1|/0/PREDICTED: histidine kinase 3 [Ricinus communis]	gi|802724355|ref|XM_012230309.1|/0.0/PREDICTED: Jatropha curcas histidine kinase 3 (LOC105644827), transcript variant X1, mRNA	sp|Q9C5U1|AHK3_ARATH/0.0/Histidine kinase 3 OS=Arabidopsis thaliana GN=AHK3 PE=1 SV=1	gra:105794486/0.0/histidine kinase 3-like; K14489 arabidopsis histidine kinase 2/3/4 (cytokinin receptor) [EC:2.7.13.3]	MA2013_2/1e-54/---	PS50109/42.083/Histidine kinase domain profile.	biological_process:GO:0023014//signal transduction by phosphorylation;GO:0006355//regulation of transcription, DNA-templated;GO:0035556//intracellular signal transduction;GO:0000160//phosphorelay signal transduction system;cellular_component:GO:0016020//membrane;molecular_function:GO:0005524//ATP binding;GO:0000155//phosphorelay sensor kinase activity;GO:0000156//phosphorelay response regulator a…
Vp6988	gi|802578222|ref|XP_012069420.1|/0/PREDICTED: uncharacterized protein LOC105631837 [Jatropha curcas] &gt;gi|802578224|ref|XP_012069421.1| PREDICTED: uncharacterized protein LOC105631837 [Jatropha curcas] &gt;gi|643733085|gb|KDP40032.1| hypothetical protein JCGZ_02030 [Jatropha curcas]	gi|743872818|ref|XM_011035936.1|/0.0/PREDICTED: Populus euphratica serine/threonine-protein kinase ULK4 (LOC105132426), transcript variant X2, mRNA	sp|Q2QAV0|TIO_ARATH/6e-43/Serine/threonine-protein kinase TIO OS=Arabidopsis thaliana GN=TIO PE=1 SV=1	jcu:105631837/0.0/uncharacterized LOC105631837; K17545 serine/threonine-protein kinase ULK4 [EC:2.7.11.1]	YAR019c/2e-29/---	PTHR22983:SF15/4.0E-197/--	NA
Vp7363	gi|702379880|ref|XP_010063333.1|/0/PREDICTED: uncharacterized protein LOC104450463 [Eucalyptus grandis] &gt;gi|629105079|gb|KCW70548.1| hypothetical protein EUGRSUZ_F03741 [Eucalyptus grandis]	gi|1000977671|ref|XM_015716032.1|/0.0/PREDICTED: Ricinus communis uncharacterized LOC8274307 (LOC8274307), transcript variant X2, mRNA	sp|Q9C5X4|ATX1_ARATH/1e-25/Histone-lysine N-methyltransferase ATX1 OS=Arabidopsis thaliana GN=ATX1 PE=1 SV=2	mis:MICPUN_100066/9e-30/set domain protein; K11348 bromodomain and PHD finger-containing protein 1	YPR031w/4e-12/---	PTHR13793:SF96/7.6E-19/--	NA
Vp7203	gi|944542082|ref|YP_009176005.1|/0/photosystem I P700 apoprotein A1 (chloroplast) [Ficus racemosa] &gt;gi|937500939|gb|ALI30698.1| photosystem I P700 apoprotein A1 (chloroplast) [Ficus racemosa]	gi|808781801|gb|KP749924.1|/0.0/Viola seoulensis plastid, complete genome	sp|A0A335|PSAA_COFAR/0.0/Photosystem I P700 chlorophyll a apoprotein A1 OS=Coffea arabica GN=psaA PE=3 SV=1	jcu:7564856/0.0/psaA, JacuC_p020; photosystem I P700 chlorophyll a apoprotein A1; K02689 photosystem I P700 chlorophyll a apoprotein A1	NA	PTHR30128:SF8/0.0/--	NA
Vp8250	gi|696900332|gb|AIT52521.1|/0/p glycoprotein 1 [Mangifera indica]	gi|566175952|ref|XM_006381345.1|/0.0/Populus trichocarpa P glycoprotein1 (POPTR_0006s12590g) mRNA, complete cds	sp|Q9ZR72|AB1B_ARATH/0.0/ABC transporter B family member 1 OS=Arabidopsis thaliana GN=ABCB1 PE=1 SV=1	csv:101220974/0.0/ABC transporter B family member 1; K05658 ATP-binding cassette, subfamily B (MDR/TAP), member 1 [EC:3.6.3.44]	SPCC663.03/1e-83/---	PS50929/30.949/ABC transporter integral membrane type-1 fused domain profile.	NA
Vp7081	gi|566172913|ref|XP_006383677.1|/0/hypothetical protein POPTR_0005s23680g [Populus trichocarpa] &gt;gi|550339616|gb|ERP61474.1| hypothetical protein POPTR_0005s23680g [Populus trichocarpa]	gi|743867035|ref|XM_011034330.1|/0.0/PREDICTED: Populus euphratica BEACH domain-containing protein lvsA-like (LOC105131384), mRNA	sp|B7FNU7|LIS1_PHATC/4e-07/Lissencephaly-1 homolog OS=Phaeodactylum tricornutum (strain CCAP 1055/1) GN=PHATRDRAFT_17300 PE=3 SV=1	apro:F751_5408/2e-68/BEACH domain-containing protein lvsF; K18953 factor associated with neutral sphingomyelinase activation	all0438_2/1e-08/---	SM01026/1.1E-6/Beige/BEACH domain	NA
Vp7136	gi|224061471|ref|XP_002300496.1|/0/MICROTUBULE ORGANIZATION 1 family protein [Populus trichocarpa] &gt;gi|222847754|gb|EEE85301.1| MICROTUBULE ORGANIZATION 1 family protein [Populus trichocarpa]	gi|743932307|ref|XM_011012137.1|/0.0/PREDICTED: Populus euphratica protein MOR1-like (LOC105115303), mRNA	sp|Q94FN2|MOR1_ARATH/0.0/Protein MOR1 OS=Arabidopsis thaliana GN=MOR1 PE=1 SV=1	pop:POPTR_0001s43380g/0.0/POPTRDRAFT_550419; MICROTUBULE ORGANIZATION 1 family protein; K16803 cytoskeleton-associated protein 5	NA	PTHR12609/0.0/--	biological_process:GO:0006886//intracellular protein transport;GO:0000226//microtubule cytoskeleton organization;GO:0009920//cell plate formation involved in plant-type cell wall biogenesis;cellular_component:GO:0009524//phragmoplast;GO:0005874//microtubule;GO:0005819//spindle;GO:0030981//cortical microtubule cytoskeleton;GO:0009574//preprophase band;molecular_function:GO:0008017//microtubule bin…
Vp7755	gi|566200087|ref|XP_006376018.1|/0/hypothetical protein POPTR_0013s08030g [Populus trichocarpa] &gt;gi|550325241|gb|ERP53815.1| hypothetical protein POPTR_0013s08030g [Populus trichocarpa]	gi|802777624|ref|XM_012235544.1|/0.0/PREDICTED: Jatropha curcas topless-related protein 1-like (LOC105649022), transcript variant X2, mRNA	sp|Q94AI7|TPL_ARATH/0.0/Protein TOPLESS OS=Arabidopsis thaliana GN=TPL PE=1 SV=1	sly:104646571/6e-96/protein TOPLESS; K14963 COMPASS component SWD3	NA	PTHR22847:SF441/6.9E-268/--	NA
Vp6971	gi|1000973201|ref|XP_015572936.1|/0/PREDICTED: brefeldin A-inhibited guanine nucleotide-exchange protein 5 [Ricinus communis]	gi|743812464|ref|XM_011020985.1|/0.0/PREDICTED: Populus euphratica brefeldin A-inhibited guanine nucleotide-exchange protein 5 (LOC105122078), mRNA	sp|F4IXW2|BIG5_ARATH/0.0/Brefeldin A-inhibited guanine nucleotide-exchange protein 5 OS=Arabidopsis thaliana GN=BIG5 PE=1 SV=2	rcu:8259015/0.0/brefeldin A-inhibited guanine nucleotide-exchange protein 5; K13462 guanine nucleotide-exchange factor	SPAC30.01c/5e-88/---	PF09324/4.5E-29/Domain of unknown function (DUF1981)	NA
Vp7715	gi|743909155|ref|XP_011048050.1|/0/PREDICTED: magnesium-chelatase subunit ChlH, chloroplastic-like [Populus euphratica]	gi|743909154|ref|XM_011049748.1|/0.0/PREDICTED: Populus euphratica magnesium-chelatase subunit ChlH, chloroplastic-like (LOC105142226), mRNA	sp|Q9FNB0|CHLH_ARATH/0.0/Magnesium-chelatase subunit ChlH, chloroplastic OS=Arabidopsis thaliana GN=CHLH PE=1 SV=1	egr:104444999/0.0/magnesium-chelatase subunit ChlH, chloroplastic; K03403 magnesium chelatase subunit H [EC:6.6.1.1]	all4365/0.0/---	PTHR23304:SF115/0.0/--	NA
Vp7951	gi|743881993|ref|XP_011036623.1|/0/PREDICTED: uncharacterized protein LOC105134066 isoform X1 [Populus euphratica]	gi|1000965049|ref|XM_015719598.1|/1e-36/PREDICTED: Ricinus communis uncharacterized LOC8280110 (LOC8280110), transcript variant X3, mRNA	NA	NA	NA	NA	NA
Vp6924	gi|802564280|ref|XP_012067285.1|/0/PREDICTED: uncharacterized protein LOC105630164 [Jatropha curcas] &gt;gi|643735156|gb|KDP41797.1| hypothetical protein JCGZ_26815 [Jatropha curcas]	gi|802564279|ref|XM_012211895.1|/6e-48/PREDICTED: Jatropha curcas uncharacterized LOC105630164 (LOC105630164), mRNA	sp|P93022|ARFG_ARATH/1e-15/Auxin response factor 7 OS=Arabidopsis thaliana GN=ARF7 PE=1 SV=2	jcu:105630164/0.0/uncharacterized LOC105630164; K18730 PERQ amino acid-rich with GYF domain-containing protein	YBR112c/2e-12/---	PTHR14445:SF41/2.9E-98/--	NA
Vp6707	gi|802652479|ref|XP_012080115.1|/0/PREDICTED: uncharacterized protein LOC105640420 [Jatropha curcas]	gi|802652488|ref|XM_012224727.1|/0.0/PREDICTED: Jatropha curcas uncharacterized LOC105640422 (LOC105640422), mRNA	sp|F4KFC7|MD26C_ARATH/8e-06/Probable mediator of RNA polymerase II transcription subunit 26c OS=Arabidopsis thaliana GN=MED26C PE=1 SV=1	bvg:104885038/7e-07/filaggrin-like; K12472 epidermal growth factor receptor substrate 15	NA	PF01426/3.8E-6/BAH domain	NA
Vp7176	gi|743910733|ref|XP_011048886.1|/5.9197e-137/PREDICTED: probable disease resistance protein At4g27220 [Populus euphratica]	gi|723746237|ref|XM_010315185.1|/4e-06/PREDICTED: Solanum lycopersicum large subunit GTPase 1 homolog (LOC101261781), mRNA	sp|O81825|DRL28_ARATH/3e-19/Probable disease resistance protein At4g27220 OS=Arabidopsis thaliana GN=At4g27220 PE=2 SV=1	cit:102620527/2e-88/disease resistance protein At4g27190-like; K13459 disease resistance protein RPS2	NA	PTHR33463/5.9E-14/--	NA
Vp6980	gi|566148252|ref|XP_002299478.2|/0/endo-glucanase 2 family protein [Populus trichocarpa] &gt;gi|550346957|gb|EEE84283.2| endo-glucanase 2 family protein [Populus trichocarpa]	gi|821055652|gb|KM388888.1|/0.0/Hevea brasiliensis endo-1,4-beta-glucanase (Eg12) mRNA, complete cds	sp|Q42059|GUN6_ARATH/0.0/Endoglucanase 6 OS=Arabidopsis thaliana GN=At1g64390 PE=2 SV=2	nnu:104602701/2e-168/endoglucanase 12-like; K01179 endoglucanase [EC:3.2.1.4]	YAR019c/6e-16/---	PF09478/2.6E-28/Carbohydrate binding domain CBM49	NA
Vp7364	gi|566175799|ref|XP_006381331.1|/3.28316e-176/pyruvate kinase family protein [Populus trichocarpa] &gt;gi|118480989|gb|ABK92448.1| unknown [Populus trichocarpa] &gt;gi|550336033|gb|ERP59128.1| pyruvate kinase family protein [Populus trichocarpa]	gi|743810855|ref|XM_011020563.1|/0.0/PREDICTED: Populus euphratica pyruvate kinase, cytosolic isozyme-like (LOC105121777), mRNA	sp|Q42806|KPYC_SOYBN/6e-55/Pyruvate kinase, cytosolic isozyme OS=Glycine max PE=1 SV=1	pop:POPTR_0006s11860g/6e-177/pyruvate kinase family protein; K00873 pyruvate kinase [EC:2.7.1.40]	CAC0518/1e-41/---	PTHR20938/7.9E-73/--	biological_process:GO:0016310//phosphorylation;GO:0046686//response to cadmium ion;GO:0006096//glycolytic process;cellular_component:GO:0005886//plasma membrane;molecular_function:GO:0000287//magnesium ion binding;GO:0030955//potassium ion binding;GO:0004743//pyruvate kinase activity;
Vp6752	gi|255544272|ref|XP_002513198.1|/0/PREDICTED: clustered mitochondria protein [Ricinus communis] &gt;gi|223547696|gb|EEF49189.1| eukaryotic translation initiation factor 3 subunit, putative [Ricinus communis]	gi|1000979305|ref|XM_002513152.2|/0.0/PREDICTED: Ricinus communis clustered mitochondria protein (LOC8287542), mRNA	sp|F4J5S1|CLU_ARATH/0.0/Clustered mitochondria protein OS=Arabidopsis thaliana GN=FMT PE=2 SV=1	mdm:103418599/0.0/clustered mitochondria protein-like; K03255 protein TIF31	MA0188/1e-21/---	PS50005/5.871/TPR repeat profile.	biological_process:GO:0006413//translational initiation;cellular_component:GO:0005737//cytoplasm;molecular_function:GO:0003743//translation initiation factor activity;
Vp7456	gi|1000954813|ref|XP_015578078.1|/0/PREDICTED: transcription elongation factor SPT6 [Ricinus communis]	gi|1000954812|ref|XM_015722592.1|/0.0/PREDICTED: Ricinus communis transcription elongation factor SPT6 (LOC8288288), mRNA	NA	rcu:8288288/0.0/transcription elongation factor SPT6; K11292 transcription elongation factor SPT6	SPAC1F7.01c/3e-100/---	SM00732/2.6E-9/Likely ribonuclease with RNase H fold.	NA
Vp7319	gi|802633294|ref|XP_012077399.1|/0/PREDICTED: LOW QUALITY PROTEIN: nuclear poly(A) polymerase 4 [Jatropha curcas]	gi|802633293|ref|XM_012222009.1|/1e-103/PREDICTED: Jatropha curcas nuclear poly(A) polymerase 4 (LOC105638230), mRNA	NA	jcu:105638230/0.0/nuclear poly(A) polymerase 4; K14376 poly(A) polymerase [EC:2.7.7.19]	SPBC646.04/1e-38/---	PTHR10682/4.4E-93/--	NA
Vp6791	gi|743786125|ref|XP_011026919.1|/0/PREDICTED: myosin-11-like [Populus euphratica] &gt;gi|743786135|ref|XP_011026934.1| PREDICTED: myosin-11-like [Populus euphratica] &gt;gi|743786139|ref|XP_011026942.1| PREDICTED: myosin-11-like [Populus euphratica]	gi|566189936|ref|XM_002314636.2|/0.0/Populus trichocarpa M protein repeat-containing (POPTR_0010s09340g) mRNA, complete cds	sp|Q9LW85|MFP1_ARATH/2e-11/MAR-binding filament-like protein 1 OS=Arabidopsis thaliana GN=MFP1 PE=2 SV=2	spen:107030962/2e-166/protein NETWORKED 1D-like; K20478 golgin subfamily B member 1	MK0690/9e-15/---	PTHR32258:SF6/1.4E-152/--	NA
Vp6870	gi|657997848|ref|XP_008391310.1|/0/PREDICTED: ABC transporter C family member 8 [Malus domestica]	gi|743925871|ref|XM_011008780.1|/0.0/PREDICTED: Populus euphratica ABC transporter C family member 8 (LOC105112889), transcript variant X2, mRNA	sp|Q8LGU1|AB8C_ARATH/0.0/ABC transporter C family member 8 OS=Arabidopsis thaliana GN=ABCC8 PE=2 SV=3	vvi:100246410/0.0/ABC transporter C family member 8; K05666 ATP-binding cassette, subfamily C (CFTR/MRP), member 2	SPAC3F10.11c/0.0/---	PTHR24223/0.0/--	NA
Vp7569	gi|802541061|ref|XP_012079244.1|/0/PREDICTED: protein argonaute 1 [Jatropha curcas] &gt;gi|643740114|gb|KDP45800.1| hypothetical protein JCGZ_17407 [Jatropha curcas]	gi|802541060|ref|XM_012223854.1|/0.0/PREDICTED: Jatropha curcas protein argonaute 1 (LOC105639716), mRNA	sp|Q9XGW1|AGO10_ARATH/0.0/Protein argonaute 10 OS=Arabidopsis thaliana GN=AGO10 PE=2 SV=1	jcu:105639716/0.0/protein argonaute 1; K11593 eukaryotic translation initiation factor 2C	RSc0539/2e-08/---	PF08699/7.6E-24/Argonaute linker 1 domain	biological_process:GO:0006413//translational initiation;molecular_function:GO:0003743//translation initiation factor activity;
Vp6803	gi|566199782|ref|XP_002319739.2|/0/SNF2 domain-containing family protein [Populus trichocarpa] &gt;gi|550325105|gb|EEE95662.2| SNF2 domain-containing family protein [Populus trichocarpa]	gi|566199781|ref|XM_002319703.2|/0.0/Populus trichocarpa SNF2 domain-containing family protein (POPTR_0013s06470g) mRNA, complete cds	sp|B5BT18|BTAF1_ARATH/0.0/TATA-binding protein-associated factor BTAF1 OS=Arabidopsis thaliana GN=BTAF1 PE=1 SV=1	pop:POPTR_0013s06470g/0.0/POPTRDRAFT_823728; SNF2 domain-containing family protein; K15192 TATA-binding protein-associated factor [EC:3.6.4.-]	ECU03g1530/4e-94/---	PF00271/3.8E-15/Helicase conserved C-terminal domain	molecular_function:GO:0003677//DNA binding;GO:0005524//ATP binding;GO:0004386//helicase activity;
Vp7585	gi|802783463|ref|XP_012091545.1|/0/PREDICTED: uncharacterized protein LOC105649495 [Jatropha curcas]	gi|743847126|ref|XM_011029606.1|/0.0/PREDICTED: Populus euphratica uncharacterized LOC105128089 (LOC105128089), mRNA	sp|Q8RXS6|INO80_ARATH/2e-23/DNA helicase INO80 OS=Arabidopsis thaliana GN=INO80 PE=2 SV=2	brp:103829491/2e-101/helicase-like transcription factor CHR28; K15173 transcription termination factor 2 [EC:3.6.4.-]	SPAC17A2.12/3e-76/---	PTHR10799:SF705/2.9E-209/--	molecular_function:GO:0005488//binding;
Vp7664	gi|702475858|ref|XP_010031907.1|/0/PREDICTED: uncharacterized protein LOC104421597 isoform X2 [Eucalyptus grandis]	gi|743823792|ref|XM_011023753.1|/0.0/PREDICTED: Populus euphratica uncharacterized LOC105123955 (LOC105123955), transcript variant X2, mRNA	NA	egr:104421597/0.0/uncharacterized LOC104421597; K17592 sacsin	NA	SM00184/4.0E-5/Ring finger	NA
Vp6605	gi|566195571|ref|XP_002317641.2|/7.42455e-29/phospholipid/glycerol acyltransferase family protein [Populus trichocarpa] &gt;gi|550328430|gb|EEE98253.2| phospholipid/glycerol acyltransferase family protein [Populus trichocarpa]	gi|566195570|ref|XM_002317605.2|/5e-33/Populus trichocarpa phospholipid/glycerol acyltransferase family protein (POPTR_0011s14980g) mRNA, complete cds	sp|Q9ZV87|NAPES_ARATH/2e-18/N-acylphosphatidylethanolamine synthase OS=Arabidopsis thaliana GN=At1g78690 PE=2 SV=1	pop:POPTR_0011s14980g/1e-29/POPTRDRAFT_232779; phospholipid/glycerol acyltransferase family protein; K13511 monolysocardiolipin acyltransferase [EC:2.3.1.-]	NA	PTHR12497:SF1/4.9E-36/--	NA
Vp7126	gi|743936536|ref|XP_011012659.1|/2.55897e-131/PREDICTED: endoplasmic reticulum-Golgi intermediate compartment protein 3-like [Populus euphratica]	gi|743936535|ref|XM_011014357.1|/1e-111/PREDICTED: Populus euphratica endoplasmic reticulum-Golgi intermediate compartment protein 3-like (LOC105116860), mRNA	sp|Q9LJU2|PDI53_ARATH/2e-13/Protein disulfide-isomerase 5-3 OS=Arabidopsis thaliana GN=PDIL5-3 PE=2 SV=1	pmum:103335919/9e-128/endoplasmic reticulum-Golgi intermediate compartment protein 3-like; K20367 endoplasmic reticulum-Golgi intermediate compartment protein 3	NA	PTHR33463/7.0E-20/--	NA
Vp6553	gi|357967311|ref|YP_004935350.1|/2.81944e-44/ATPase subunit 4 (mitochondrion) [Silene vulgaris] &gt;gi|344227996|gb|AEM46181.1| ATPase subunit 4 (mitochondrion) [Silene vulgaris] &gt;gi|385198360|gb|AFI44256.1| ATPase subunit 4 (mitochondrion) [Silene vulgaris] &gt;gi|385198421|gb|AFI44309.1| ATPase subunit 4 (mitochondrion) [Silene vulgaris] &gt;gi|385198426|gb|AFI44312.1| ATPase subunit 4 (mito…	gi|322394252|gb|HQ874649.1|/0.0/Ricinus communis mitochondrion, complete genome	sp|P09003|MI25_TOBAC/2e-43/ATP synthase protein MI25 OS=Nicotiana tabacum PE=2 SV=1	rcu:10221406/8e-44/nad4L, RCOM_Mp17; NADH dehydrogenase subunit 4L; K03882 NADH-ubiquinone oxidoreductase chain 4L [EC:1.6.5.3]	mll1357/2e-22/---	NA	NA
Vp6998	gi|566156602|ref|XP_002300913.2|/9.10559e-24/hypothetical protein POPTR_0002s06700g [Populus trichocarpa] &gt;gi|550344427|gb|EEE80186.2| hypothetical protein POPTR_0002s06700g [Populus trichocarpa]	gi|160949367|emb|CU222800.1|/6e-11/Populus EST from leave	NA	egu:105046248/6e-09/nuclear pore complex protein NUP62; K14306 nuclear pore complex protein Nup62	NA	NA	NA
Vp7230	gi|802588756|ref|XP_012071060.1|/0/PREDICTED: E3 ubiquitin-protein ligase UPL1 isoform X1 [Jatropha curcas] &gt;gi|802588758|ref|XP_012071061.1| PREDICTED: E3 ubiquitin-protein ligase UPL1 isoform X2 [Jatropha curcas]	gi|743903147|ref|XM_011046617.1|/0.0/PREDICTED: Populus euphratica E3 ubiquitin-protein ligase UPL1-like (LOC105139965), transcript variant X5, mRNA	sp|Q8GY23|UPL1_ARATH/0.0/E3 ubiquitin-protein ligase UPL1 OS=Arabidopsis thaliana GN=UPL1 PE=1 SV=3	jcu:105633122/0.0/E3 ubiquitin-protein ligase UPL1; K10592 E3 ubiquitin-protein ligase HUWE1 [EC:2.3.2.26]	SPAC19D5.04/7e-139/---	PF14377/5.0E-27/Domain of unknown function (DUF4414)	NA
Vp7702	gi|802613400|ref|XP_012074701.1|/0/PREDICTED: RNA-binding protein 5 isoform X3 [Jatropha curcas]	gi|802613399|ref|XM_012219311.1|/0.0/PREDICTED: Jatropha curcas RNA-binding protein 5 (LOC105636133), transcript variant X3, mRNA	sp|Q2QKB3|U2A2A_WHEAT/1e-11/Splicing factor U2af large subunit A OS=Triticum aestivum GN=U2AF65A PE=2 SV=1	jcu:105636133/0.0/RNA-binding protein 5; K13094 RNA-binding protein 5/10	SPAC140.02/2e-06/---	PTHR13948/0.0/--	NA
Vp8455	gi|674913486|emb|CDY19671.1|/6.46897e-124/BnaC09g29270D [Brassica napus]	gi|808781801|gb|KP749924.1|/0.0/Viola seoulensis plastid, complete genome	sp|Q49KT9|YCF68_EUCGG/2e-31/Uncharacterized protein ycf68 OS=Eucalyptus globulus subsp. globulus GN=ycf68-1 PE=3 SV=1	ats:F775_29851/1e-11/Glucose-6-phosphate isomerase; K01810 glucose-6-phosphate isomerase [EC:5.3.1.9]	NA	NA	NA
Vp6792	gi|743879361|ref|XP_011035910.1|/0/PREDICTED: clathrin heavy chain 1 [Populus euphratica]	gi|566191651|ref|XM_002316165.2|/0.0/Populus trichocarpa clathrin heavy chain family protein (POPTR_0010s19420g) mRNA, complete cds	sp|Q0WNJ6|CLAH1_ARATH/0.0/Clathrin heavy chain 1 OS=Arabidopsis thaliana GN=CHC1 PE=1 SV=1	rcu:8265372/0.0/clathrin heavy chain 1; K04646 clathrin heavy chain	NA	PS50236/38.307/Clathrin heavy-chain (CHCR) repeat profile.	biological_process:GO:0006886//intracellular protein transport;GO:0016192//vesicle-mediated transport;cellular_component:GO:0030132//clathrin coat of coated pit;GO:0030130//clathrin coat of trans-Golgi network vesicle;molecular_function:GO:0005198//structural molecule activity;
Vp7130	gi|566183787|ref|XP_002312462.2|/0/hypothetical protein POPTR_0008s13430g [Populus trichocarpa] &gt;gi|550332991|gb|EEE89829.2| hypothetical protein POPTR_0008s13430g [Populus trichocarpa]	gi|743785053|ref|XM_011025799.1|/0.0/PREDICTED: Populus euphratica nuclear pore complex protein NUP155 (LOC105125383), mRNA	NA	jcu:105634120/0.0/nuclear pore complex protein NUP155; K14312 nuclear pore complex protein Nup155	SPAC890.06/4e-45/---	PF08801/1.5E-82/Nup133 N terminal like	biological_process:GO:0006913//nucleocytoplasmic transport;cellular_component:GO:0005643//nuclear pore;molecular_function:GO:0017056//structural constituent of nuclear pore;
Vp7485	gi|590604355|ref|XP_007020232.1|/0/Forms aploid and binucleate cells 1a, putative [Theobroma cacao] &gt;gi|508725560|gb|EOY17457.1| Forms aploid and binucleate cells 1a, putative [Theobroma cacao]	gi|566241072|ref|XM_002325975.2|/0.0/Populus trichocarpa phosphatidylinositol-4-phosphate 5-kinase family protein (POPTR_0019s11690g) mRNA, complete cds	sp|Q9LUM0|FAB1B_ARATH/6e-99/1-phosphatidylinositol-3-phosphate 5-kinase FAB1B OS=Arabidopsis thaliana GN=FAB1B PE=2 SV=1	pop:POPTR_0019s11690g/0.0/POPTRDRAFT_249797; phosphatidylinositol-4-phosphate 5-kinase family protein; K00921 1-phosphatidylinositol-3-phosphate 5-kinase [EC:2.7.1.150]	YFR019w_3/3e-65/---	PS51455/56.533/Phosphatidylinositol phosphate kinase (PIPK) domain profile.	NA
Vp7720	gi|985470050|ref|XP_015380894.1|/2.1172e-178/PREDICTED: ATPase WRNIP1 [Citrus sinensis]	gi|984915457|gb|KT459258.1|/0.0/Viola pedatifida voucher Kellar_1425 26S ribosomal RNA gene, partial sequence	sp|P21997|SSGP_VOLCA/6e-14/Sulfated surface glycoprotein 185 OS=Volvox carteri PE=1 SV=1	cam:101515714/1e-13/proline-rich receptor-like protein kinase PERK13; K04733 interleukin-1 receptor-associated kinase 4 [EC:2.7.11.1]	CAC0326/5e-85/---	PTHR13779/7.1E-60/--	NA
Vp7285	gi|566182583|ref|XP_002312111.2|/0/hypothetical protein POPTR_0008s05880g [Populus trichocarpa] &gt;gi|550332515|gb|EEE89478.2| hypothetical protein POPTR_0008s05880g [Populus trichocarpa]	gi|566191894|ref|XM_002315173.2|/0.0/Populus trichocarpa phosphoribosylformylglycinamidine synthase family protein (POPTR_0010s20790g) mRNA, complete cds	sp|Q9M8D3|PUR4_ARATH/0.0/Probable phosphoribosylformylglycinamidine synthase, chloroplastic/mitochondrial OS=Arabidopsis thaliana GN=At1g74260 PE=2 SV=3	rcu:8270665/0.0/probable phosphoribosylformylglycinamidine synthase, chloroplastic/mitochondrial; K01952 phosphoribosylformylglycinamidine synthase [EC:6.3.5.3]	STM2565_1/1e-165/---	PTHR10099:SF1/0.0/--	biological_process:GO:0006189//'de novo' IMP biosynthetic process;molecular_function:GO:0004642//phosphoribosylformylglycinamidine synthase activity;
Vp6750	gi|743811022|ref|XP_011018900.1|/0/PREDICTED: pleiotropic drug resistance protein 2-like [Populus euphratica]	gi|566175740|ref|XM_006381240.1|/0.0/Populus trichocarpa ABC transporter family protein (POPTR_0006s11590g) mRNA, complete cds	sp|Q2PCF1|PDR2_NICPL/0.0/Pleiotropic drug resistance protein 2 OS=Nicotiana plumbaginifolia GN=PDR2 PE=1 SV=1	apro:F751_4082/1e-53/ATP-binding cassette sub-family G member 2; K05681 ATP-binding cassette, subfamily G (WHITE), member 2	YDR406w_3/9e-58/---	PTHR19241/0.0/--	NA
Vp8118	gi|743810441|ref|XP_011018746.1|/0/PREDICTED: ABC transporter B family member 1 [Populus euphratica]	gi|566175952|ref|XM_006381345.1|/0.0/Populus trichocarpa P glycoprotein1 (POPTR_0006s12590g) mRNA, complete cds	sp|Q9LJX0|AB19B_ARATH/0.0/ABC transporter B family member 19 OS=Arabidopsis thaliana GN=ABCB19 PE=1 SV=1	pop:POPTR_0006s12590g/0.0/P glycoprotein1; K05658 ATP-binding cassette, subfamily B (MDR/TAP), member 1 [EC:3.6.3.44]	SPCC663.03/3e-77/---	PF00664/7.6E-48/ABC transporter transmembrane region	NA
Vp6439	gi|566214500|ref|XP_002324959.2|/0/ABC transporter family protein [Populus trichocarpa] &gt;gi|550318161|gb|EEF03524.2| ABC transporter family protein [Populus trichocarpa]	gi|566214499|ref|XM_002324923.2|/0.0/Populus trichocarpa ABC transporter family protein (POPTR_0018s06370g) mRNA, complete cds	sp|O81016|AB32G_ARATH/0.0/ABC transporter G family member 32 OS=Arabidopsis thaliana GN=ABCG32 PE=1 SV=1	ppp:PHYPADRAFT_11555/5e-48/ppabcg9; ATP-binding cassette transporter, subfamily G, member 9, group WBC protein PpABCG9; K05681 ATP-binding cassette, subfamily G (WHITE), member 2	YDR406w_3/4e-58/---	PTHR19241:SF280/0.0/--	NA
Vp6543	gi|659081711|ref|XP_008441475.1|/0/PREDICTED: clathrin heavy chain 1 isoform X2 [Cucumis melo]	gi|743796042|ref|XM_011005616.1|/0.0/PREDICTED: Populus euphratica clathrin heavy chain 1-like (LOC105110540), mRNA	sp|Q0WNJ6|CLAH1_ARATH/0.0/Clathrin heavy chain 1 OS=Arabidopsis thaliana GN=CHC1 PE=1 SV=1	cmo:103485582/0.0/clathrin heavy chain 1; K04646 clathrin heavy chain	NA	PF00637/7.9E-28/Region in Clathrin and VPS	NA
Vp6753	gi|778726197|ref|XP_011659072.1|/0/PREDICTED: phosphatidylinositol 4-kinase alpha 1-like [Cucumis sativus]	gi|566187504|ref|XM_002313022.2|/0.0/Populus trichocarpa phosphatidylinositol 4-kinase family protein (POPTR_0009s11660g) mRNA, complete cds	sp|Q9SXA1|P4KA1_ARATH/0.0/Phosphatidylinositol 4-kinase alpha 1 OS=Arabidopsis thaliana GN=PI4KA1 PE=1 SV=2	fve:101301005/0.0/phosphatidylinositol 4-kinase alpha 1; K00888 phosphatidylinositol 4-kinase A [EC:2.7.1.67]	YLR305c/6e-60/---	PTHR10048:SF15/5.1E-15/--	biological_process:GO:0048015//phosphatidylinositol-mediated signaling;GO:0046854//phosphatidylinositol phosphorylation;molecular_function:GO:0016301//kinase activity;GO:0016773//phosphotransferase activity, alcohol group as acceptor;
Vp7150	gi|743819316|ref|XP_011020855.1|/0/PREDICTED: RNA polymerase II C-terminal domain phosphatase-like 3 [Populus euphratica]	gi|743819315|ref|XM_011022553.1|/0.0/PREDICTED: Populus euphratica RNA polymerase II C-terminal domain phosphatase-like 3 (LOC105123082), mRNA	sp|Q8LL04|CPL3_ARATH/3e-112/RNA polymerase II C-terminal domain phosphatase-like 3 OS=Arabidopsis thaliana GN=CPL3 PE=1 SV=2	rcu:8285673/0.0/RNA polymerase II C-terminal domain phosphatase-like 3; K18999 RNA polymerase II C-terminal domain phosphatase-like 3/4 [EC:3.1.3.16]	SPAC19B12.05c/1e-15/---	PS50172/11.587/BRCT domain profile.	NA
Vp6835	gi|743793287|ref|XP_011046737.1|/0/PREDICTED: uncharacterized protein LOC105141252 isoform X2 [Populus euphratica]	gi|743793286|ref|XM_011048435.1|/1e-179/PREDICTED: Populus euphratica uncharacterized LOC105141252 (LOC105141252), transcript variant X2, mRNA	NA	jcu:105643779/0.0/uncharacterized LOC105643779; K14311 nuclear pore complex protein Nup188	NA	PTHR31431/8.6E-89/--	NA
Vp8403	gi|566168659|ref|XP_006382309.1|/0/hypothetical protein POPTR_0005s00880g [Populus trichocarpa] &gt;gi|550337666|gb|ERP60106.1| hypothetical protein POPTR_0005s00880g [Populus trichocarpa]	gi|161984669|gb|AC215647.1|/8e-07/Populus trichocarpa clone POP035-N09, complete sequence	sp|Q7XBQ9|RGA2_SOLBU/7e-111/Disease resistance protein RGA2 OS=Solanum bulbocastanum GN=RGA2 PE=1 SV=1	gra:105772718/4e-124/disease resistance protein RGA2-like; K15078 structure-specific endonuclease subunit SLX1 [EC:3.6.1.-]	NA	PTHR23155:SF580/2.0E-152/--	NA
Vp6863	gi|1000964639|ref|XP_015575189.1|/0/PREDICTED: pentatricopeptide repeat-containing protein At3g18110, chloroplastic [Ricinus communis]	gi|566211777|ref|XM_006372879.1|/0.0/Populus trichocarpa pentatricopeptide repeat-containing family protein (POPTR_0017s06420g) mRNA, complete cds	sp|Q5G1S8|PP241_ARATH/0.0/Pentatricopeptide repeat-containing protein At3g18110, chloroplastic OS=Arabidopsis thaliana GN=EMB1270 PE=2 SV=2	cit:102628968/0.0/pentatricopeptide repeat-containing protein At3g18110, chloroplastic; K17964 leucine-rich PPR motif-containing protein, mitochondrial	NA	PS51375/10.369/Pentatricopeptide (PPR) repeat profile.	NA
Vp6898	gi|802752867|ref|XP_012088356.1|/0/PREDICTED: external alternative NAD(P)H-ubiquinone oxidoreductase B1, mitochondrial isoform X2 [Jatropha curcas] &gt;gi|643709782|gb|KDP24191.1| hypothetical protein JCGZ_25848 [Jatropha curcas]	gi|566201302|ref|XM_002319347.2|/0.0/Populus trichocarpa NADH dehydrogenase-related family protein (POPTR_0013s14330g) mRNA, complete cds	sp|M1BYJ7|ENDB1_SOLTU/0.0/External alternative NAD(P)H-ubiquinone oxidoreductase B1, mitochondrial OS=Solanum tuberosum GN=NDB1 PE=3 SV=1	pop:POPTR_0013s14330g/0.0/POPTRDRAFT_571795; NADH dehydrogenase-related family protein; K17871 NADH:ubiquinone reductase (non-electrogenic) [EC:1.6.5.9]	YMR145c/1e-74/---	PTHR22912/2.6E-16/--	biological_process:GO:0055114//oxidation-reduction process;cellular_component:GO:0031314//extrinsic component of mitochondrial inner membrane;molecular_function:GO:0005509//calcium ion binding;GO:0050660//flavin adenine dinucleotide binding;GO:0016491//oxidoreductase activity;
Vp7538	gi|643706330|gb|KDP22462.1|/0/hypothetical protein JCGZ_26293 [Jatropha curcas]	gi|1000985058|ref|XM_015724850.1|/2e-82/PREDICTED: Ricinus communis uncharacterized protein At3g06530 (LOC8289653), mRNA	sp|Q9C8Z4|HEAT1_ARATH/0.0/Uncharacterized protein At3g06530 OS=Arabidopsis thaliana GN=At3g06530 PE=1 SV=3	jcu:105648647/0.0/uncharacterized protein At3g06530; K14550 U3 small nucleolar RNA-associated protein 10	NA	PTHR13457/2.1E-151/--	NA
Vp6914	gi|802642249|ref|XP_012079223.1|/0/PREDICTED: uncharacterized protein LOC105639700 [Jatropha curcas] &gt;gi|643722045|gb|KDP31924.1| hypothetical protein JCGZ_12385 [Jatropha curcas]	gi|802642248|ref|XM_012223833.1|/0.0/PREDICTED: Jatropha curcas uncharacterized LOC105639700 (LOC105639700), mRNA	sp|O81283|TC159_ARATH/9e-07/Translocase of chloroplast 159, chloroplastic OS=Arabidopsis thaliana GN=TOC159 PE=1 SV=1	mdm:103439016/2e-08/nuclear pore complex protein NUP62; K14306 nuclear pore complex protein Nup62	NA	PTHR32093:SF17/0.0/--	NA
Vp7436	gi|566161397|ref|XP_006385540.1|/0/agenet domain-containing family protein [Populus trichocarpa] &gt;gi|566161399|ref|XP_002304281.2| hypothetical protein POPTR_0003s07530g [Populus trichocarpa] &gt;gi|550342637|gb|ERP63337.1| agenet domain-containing family protein [Populus trichocarpa] &gt;gi|550342638|gb|EEE79260.2| hypothetical protein POPTR_0003s07530g [Populus trichocarpa]	gi|802581951|ref|XM_012214611.1|/6e-79/PREDICTED: Jatropha curcas uncharacterized LOC105632277 (LOC105632277), transcript variant X7, mRNA	NA	NA	NA	PTHR31917/4.5E-158/--	NA
Vp6837	gi|743779767|ref|XP_011029709.1|/0/PREDICTED: uncharacterized protein LOC105129100 isoform X1 [Populus euphratica]	gi|566192178|ref|XM_002315239.2|/1e-112/Populus trichocarpa dentin sialophosphoprotein (POPTR_0010s22390g) mRNA, complete cds	sp|Q9M3G7|ATM_ARATH/4e-17/Serine/threonine-protein kinase ATM OS=Arabidopsis thaliana GN=ATM PE=2 SV=1	csv:101211600/1e-25/uncharacterized LOC101211600; K17398 DNA (cytosine-5)-methyltransferase 3A [EC:2.1.1.37]	NA	PTHR22981/3.4E-175/--	NA
Vp6941	gi|802615612|ref|XP_012075268.1|/0/PREDICTED: uncharacterized protein LOC105636570 [Jatropha curcas]	gi|743823417|ref|XM_011023655.1|/0.0/PREDICTED: Populus euphratica uncharacterized LOC105123888 (LOC105123888), transcript variant X3, mRNA	NA	jcu:105636570/0.0/uncharacterized LOC105636570; K19026 spatacsin	NA	PTHR13650:SF0/0.0/--	NA
Vp7320	gi|965669063|dbj|BAT83670.1|/0/hypothetical protein VIGAN_04086000 [Vigna angularis var. angularis]	gi|743789278|ref|XM_011037589.1|/0.0/PREDICTED: Populus euphratica K(+) efflux antiporter 2, chloroplastic-like (LOC105133544), mRNA	sp|O65272|KEA2_ARATH/0.0/K(+) efflux antiporter 2, chloroplastic OS=Arabidopsis thaliana GN=KEA2 PE=1 SV=2	fve:101298534/1e-06/uncharacterized LOC101298534; K01176 alpha-amylase [EC:3.2.1.1]	RC1252_1/1e-77/---	NA	NA
Vp7189	gi|147820730|emb|CAN63105.1|/0/hypothetical protein VITISV_029609 [Vitis vinifera]	gi|802585124|ref|XM_012214865.1|/1e-80/PREDICTED: Jatropha curcas uncharacterized LOC105632478 (LOC105632478), transcript variant X4, mRNA	NA	ppp:PHYPADRAFT_79177/5e-18/hypothetical protein; K13172 serine/arginine repetitive matrix protein 2	NA	PTHR33304/7.5E-31/--	NA
Vp8051	gi|743829776|ref|XP_011023612.1|/0/PREDICTED: LOW QUALITY PROTEIN: DNA polymerase zeta catalytic subunit [Populus euphratica]	gi|743829775|ref|XM_011025310.1|/0.0/PREDICTED: Populus euphratica DNA polymerase zeta catalytic subunit (LOC105125035), mRNA	sp|Q766Z3|REV3_ARATH/0.0/DNA polymerase zeta catalytic subunit OS=Arabidopsis thaliana GN=REV3 PE=2 SV=1	tcc:TCM_026537/0.0/Recovery protein 3 isoform 1; K02350 DNA polymerase zeta [EC:2.7.7.7]	SPAC688.10/6e-148/---	SM00486/1.3E-33/DNA polymerase type-B family	NA
Vp7629	gi|743903005|ref|XP_011044848.1|/0/PREDICTED: pre-mRNA-processing-splicing factor 8 [Populus euphratica]	gi|566160510|ref|XM_006385243.1|/0.0/Populus trichocarpa embryo defective 14 family protein (POPTR_0003s02640g) mRNA, complete cds	NA	jcu:105634843/0.0/pre-mRNA-processing-splicing factor 8; K12856 pre-mRNA-processing factor 8	SPAC4F8.12c/0.0/---	PTHR11140/0.0/--	NA
Vp7042	gi|743835289|ref|XP_011024982.1|/0/PREDICTED: E3 ubiquitin-protein ligase KEG-like [Populus euphratica]	gi|743835288|ref|XM_011026680.1|/0.0/PREDICTED: Populus euphratica E3 ubiquitin-protein ligase KEG-like (LOC105125987), mRNA	sp|Q9FY48|KEG_ARATH/0.0/E3 ubiquitin-protein ligase KEG OS=Arabidopsis thaliana GN=KEG PE=1 SV=2	cit:102606684/0.0/E3 ubiquitin-protein ligase KEG; K16279 E3 ubiquitin-protein ligase KEG [EC:2.7.11.1 2.3.2.27]	PAE1861/5e-12/---	PTHR22967:SF69/0.0/--	NA
Vp7901	gi|802569844|ref|XP_012067900.1|/0/PREDICTED: F-box protein At1g78280 [Jatropha curcas]	gi|802569843|ref|XM_012212510.1|/1e-159/PREDICTED: Jatropha curcas F-box protein At1g78280 (LOC105630638), mRNA	sp|Q9M9E8|FB92_ARATH/0.0/F-box protein At1g78280 OS=Arabidopsis thaliana GN=At1g78280 PE=2 SV=3	lja:Lj0g3v0363059.1/3e-153/Lj0g3v0363059.1; -; K11323 histone arginine demethylase JMJD6 [EC:1.14.11.-]	NA	NA	NA
Vp7418	gi|802563417|ref|XP_012066885.1|/0/PREDICTED: uncharacterized protein LOC105629847 [Jatropha curcas]	gi|802563416|ref|XM_012211495.1|/1e-153/PREDICTED: Jatropha curcas uncharacterized LOC105629847 (LOC105629847), mRNA	NA	jcu:105629847/0.0/uncharacterized LOC105629847; K17906 autophagy-related protein 2	NA	PTHR13190/4.8E-212/--	biological_process:GO:0006914//autophagy;
Vp7073	gi|1000959698|ref|XP_015576327.1|/0/PREDICTED: transformation/transcription domain-associated protein [Ricinus communis]	gi|566170834|ref|XM_002307314.2|/0.0/Populus trichocarpa FAT domain-containing family protein (POPTR_0005s11640g) mRNA, complete cds	NA	rcu:8268717/0.0/transformation/transcription domain-associated protein; K08874 transformation/transcription domain-associated protein	SPAC1F5.11c/7e-133/---	PTHR11139/0.0/--	NA
Vp7689	gi|743879361|ref|XP_011035910.1|/0/PREDICTED: clathrin heavy chain 1 [Populus euphratica]	gi|566191651|ref|XM_002316165.2|/0.0/Populus trichocarpa clathrin heavy chain family protein (POPTR_0010s19420g) mRNA, complete cds	sp|Q0WLB5|CLAH2_ARATH/0.0/Clathrin heavy chain 2 OS=Arabidopsis thaliana GN=CHC2 PE=1 SV=1	rcu:8265372/0.0/clathrin heavy chain 1; K04646 clathrin heavy chain	NA	SM00299/2.3E-43/Clathrin heavy chain repeat homology	biological_process:GO:0006886//intracellular protein transport;GO:0016192//vesicle-mediated transport;cellular_component:GO:0030132//clathrin coat of coated pit;GO:0030130//clathrin coat of trans-Golgi network vesicle;molecular_function:GO:0005198//structural molecule activity;
Vp6992	gi|802627834|ref|XP_012076849.1|/0/PREDICTED: probable serine/threonine-protein kinase vps15 isoform X1 [Jatropha curcas] &gt;gi|643724584|gb|KDP33785.1| hypothetical protein JCGZ_07356 [Jatropha curcas]	gi|802627833|ref|XM_012221459.1|/0.0/PREDICTED: Jatropha curcas phosphoinositide 3-kinase regulatory subunit 4 (LOC105637831), transcript variant X1, mRNA	NA	thj:104814595/0.0/phosphoinositide 3-kinase regulatory subunit 4; K08333 phosphoinositide-3-kinase, regulatory subunit 4 [EC:2.7.11.1]	NA	PTHR17583/1.0E-80/--	NA
Vp7698	gi|1000978588|ref|XP_015571216.1|/0/PREDICTED: tripeptidyl-peptidase 2 isoform X2 [Ricinus communis]	gi|743857215|ref|XM_011031819.1|/0.0/PREDICTED: Populus euphratica tripeptidyl-peptidase 2-like (LOC105129661), transcript variant X3, mRNA	sp|F4JVN6|TPPII_ARATH/0.0/Tripeptidyl-peptidase 2 OS=Arabidopsis thaliana GN=TPP2 PE=1 SV=1	rcu:8281007/0.0/tripeptidyl-peptidase 2; K01280 tripeptidyl-peptidase II [EC:3.4.14.10]	SPAP8A3.12c/2e-141/---	PR00723/1.5E-6/Subtilisin serine protease family (S8) signature	biological_process:GO:0006508//proteolysis;cellular_component:GO:0005886//plasma membrane;GO:0009507//chloroplast;GO:0005773//vacuole;GO:0022626//cytosolic ribosome;molecular_function:GO:0004252//serine-type endopeptidase activity;GO:0008240//tripeptidyl-peptidase activity;
Vp7131	gi|1000975921|ref|XP_002514573.2|/0/PREDICTED: heat shock protein 90-5, chloroplastic [Ricinus communis]	gi|984915457|gb|KT459258.1|/0.0/Viola pedatifida voucher Kellar_1425 26S ribosomal RNA gene, partial sequence	sp|P51819|HSP83_IPONI/1e-144/Heat shock protein 83 OS=Ipomoea nil GN=HSP83A PE=2 SV=1	rcu:8264649/0.0/heat shock protein 90-5, chloroplastic; K09487 heat shock protein 90kDa beta	SPAC926.04c/6e-133/---	PF00183/1.5E-194/Hsp90 protein	biological_process:GO:0010157//response to chlorate;GO:0006457//protein folding;GO:0009414//response to water deprivation;GO:0009408//response to heat;GO:0009651//response to salt stress;GO:0009704//de-etiolation;cellular_component:GO:0005739//mitochondrion;GO:0009941//chloroplast envelope;GO:0005886//plasma membrane;GO:0009570//chloroplast stroma;molecular_function:GO:0005524//ATP binding;GO:005…
Vp7096	gi|566214296|ref|XP_002324756.2|/1.9804e-134/hypothetical protein POPTR_0018s05010g [Populus trichocarpa] &gt;gi|550318073|gb|EEF03321.2| hypothetical protein POPTR_0018s05010g [Populus trichocarpa]	gi|743813446|ref|XM_011021212.1|/2e-60/PREDICTED: Populus euphratica far upstream element-binding protein 2-like (LOC105122221), transcript variant X2, mRNA	sp|P08489|GLT4_WHEAT/5e-28/Glutenin, high molecular weight subunit PW212 OS=Triticum aestivum PE=3 SV=1	rcu:8275616/3e-129/far upstream element-binding protein 1; K13210 far upstream element-binding protein	DR0392/1e-09/---	NA	NA
Vp7329	gi|590715075|ref|XP_007050093.1|/0/Myosin 2 isoform 2 [Theobroma cacao] &gt;gi|508702354|gb|EOX94250.1| Myosin 2 isoform 2 [Theobroma cacao]	gi|566159955|ref|XM_002303064.2|/0.0/Populus trichocarpa myosin heavy chain family protein (POPTR_0002s25560g) mRNA, complete cds	sp|Q9LKB9|MYO6_ARATH/0.0/Myosin-6 OS=Arabidopsis thaliana GN=XI-2 PE=1 SV=1	pop:POPTR_0002s25560g/0.0/POPTRDRAFT_553274; myosin heavy chain family protein; K10357 myosin V	SPBC2D10.14c/2e-131/---	PS51456/149.43/Myosin motor domain profile.	NA
Vp8058	gi|743911996|ref|XP_010999868.1|/0/PREDICTED: calcium-transporting ATPase 1, chloroplastic [Populus euphratica]	gi|566201873|ref|XM_002319997.2|/0.0/Populus trichocarpa azetidine-2-carboxylic acid resistant 1 family protein (POPTR_0014s01690g) mRNA, complete cds	sp|O81108|ACA2_ARATH/0.0/Calcium-transporting ATPase 2, plasma membrane-type OS=Arabidopsis thaliana GN=ACA2 PE=1 SV=1	pop:POPTR_0014s01690g/0.0/POPTRDRAFT_730788; azetidine-2-carboxylic acid resistant 1 family protein; K01537 Ca2+-transporting ATPase [EC:3.6.3.8]	BS_yloB/5e-93/---	PF13246/2.1E-17/Cation transport ATPase (P-type)	biological_process:GO:0070588//calcium ion transmembrane transport;cellular_component:GO:0005783//endoplasmic reticulum;GO:0016021//integral component of membrane;GO:0005886//plasma membrane;GO:0009706//chloroplast inner membrane;molecular_function:GO:0046872//metal ion binding;GO:0005524//ATP binding;GO:0005388//calcium-transporting ATPase activity;GO:0005516//calmodulin binding;
Vp6781	gi|255544272|ref|XP_002513198.1|/0/PREDICTED: clustered mitochondria protein [Ricinus communis] &gt;gi|223547696|gb|EEF49189.1| eukaryotic translation initiation factor 3 subunit, putative [Ricinus communis]	gi|1000979305|ref|XM_002513152.2|/0.0/PREDICTED: Ricinus communis clustered mitochondria protein (LOC8287542), mRNA	sp|F4J5S1|CLU_ARATH/0.0/Clustered mitochondria protein OS=Arabidopsis thaliana GN=FMT PE=2 SV=1	rcu:8287542/0.0/clustered mitochondria protein; K03255 protein TIF31	MA0188/6e-22/---	PF12807/3.3E-49/Translation initiation factor eIF3 subunit 135	biological_process:GO:0006413//translational initiation;cellular_component:GO:0005737//cytoplasm;molecular_function:GO:0003743//translation initiation factor activity;
Vp7617	gi|1000959973|ref|XP_015576309.1|/0/PREDICTED: protein FAR1-RELATED SEQUENCE 3 isoform X2 [Ricinus communis]	gi|743792122|ref|XM_011045297.1|/0.0/PREDICTED: Populus euphratica protein FAR1-RELATED SEQUENCE 3-like (LOC105139007), transcript variant X2, mRNA	sp|Q9ZVC9|FRS3_ARATH/0.0/Protein FAR1-RELATED SEQUENCE 3 OS=Arabidopsis thaliana GN=FRS3 PE=2 SV=2	vra:106774920/2e-112/uncharacterized LOC106774920; K13963 serpin B	NA	PTHR31669:SF45/0.0/--	NA
Vp7074	gi|802758395|ref|XP_012089264.1|/0/PREDICTED: mediator of RNA polymerase II transcription subunit 14 [Jatropha curcas] &gt;gi|643708749|gb|KDP23665.1| hypothetical protein JCGZ_23498 [Jatropha curcas]	gi|1000942808|ref|XM_015726673.1|/0.0/PREDICTED: Ricinus communis mediator of RNA polymerase II transcription subunit 14 (LOC8269332), transcript variant X2, mRNA	sp|Q9SR02|MED14_ARATH/0.0/Mediator of RNA polymerase II transcription subunit 14 OS=Arabidopsis thaliana GN=MED14 PE=1 SV=1	jcu:105647692/0.0/mediator of RNA polymerase II transcription subunit 14; K15156 mediator of RNA polymerase II transcription subunit 14	NA	PTHR12809:SF3/1.2E-124/--	NA
Vp7554	gi|645274915|ref|XP_008242565.1|/0/PREDICTED: uncharacterized protein LOC103340883 [Prunus mume]	gi|196122522|gb|EU910552.1|/0.0/Viola baoshanensis cyclotide precursor 7c mRNA, complete cds	sp|Q5USN7|VARA_VIOOD/2e-117/Varv peptide A/Kalata-B1 OS=Viola odorata GN=Vok1 PE=1 SV=1	pmum:103340883/0.0/uncharacterized LOC103340883; K02357 elongation factor Ts	sll1261/3e-72/---	PTHR11741:SF3/0.0/--	NA
Vp7988	gi|1000967976|ref|XP_015574176.1|/0/PREDICTED: LOW QUALITY PROTEIN: myb-binding protein 1A-like protein [Ricinus communis]	gi|1000967975|ref|XM_015718690.1|/1e-170/PREDICTED: Ricinus communis myb-binding protein 1A-like protein (LOC8279192), mRNA	NA	rcu:8279192/0.0/myb-binding protein 1A-like protein; K02331 DNA polymerase phi [EC:2.7.7.7]	NA	PF04931/3.9E-19/DNA polymerase phi	NA
Vp6899	gi|566199884|ref|XP_002319222.2|/0/hypothetical protein POPTR_0013s06900g [Populus trichocarpa] &gt;gi|550325152|gb|EEE95145.2| hypothetical protein POPTR_0013s06900g [Populus trichocarpa]	gi|743921758|ref|XM_011006646.1|/0.0/PREDICTED: Populus euphratica uncharacterized LOC105111326 (LOC105111326), transcript variant X2, mRNA	NA	NA	NA	PTHR35833/1.2E-163/--	NA
Vp7416	gi|743829464|ref|XP_011023525.1|/0/PREDICTED: uncharacterized protein LOC105124982 [Populus euphratica] &gt;gi|743829468|ref|XP_011023526.1| PREDICTED: uncharacterized protein LOC105124982 [Populus euphratica]	NA	NA	pxb:103945265/3e-17/probable disease resistance protein At4g27220; K13459 disease resistance protein RPS2	NA	NA	NA
Vp7687	gi|817528710|ref|YP_009136591.1|/0/RNA polymerase beta&apos;&apos; subunit (plastid) [Viola seoulensis] &gt;gi|808781811|gb|AKE07195.1| RNA polymerase beta&apos;&apos; subunit (plastid) [Viola seoulensis]	gi|808781801|gb|KP749924.1|/0.0/Viola seoulensis plastid, complete genome	sp|B1A925|RPOC2_CARPA/0.0/DNA-directed RNA polymerase subunit beta'' OS=Carica papaya GN=rpoC2 PE=3 SV=1	rcu:11542293/0.0/rpoC2, RCOM_ORF00019; RNA polymerase beta subunit; K03046 DNA-directed RNA polymerase subunit beta' [EC:2.7.7.6]	all0010/9e-92/---	PTHR19376:SF38/1.3E-130/--	NA
Vp7139	gi|743903005|ref|XP_011044848.1|/0/PREDICTED: pre-mRNA-processing-splicing factor 8 [Populus euphratica]	gi|802603592|ref|XM_012217774.1|/0.0/PREDICTED: Jatropha curcas pre-mRNA-processing-splicing factor 8 (LOC105634843), mRNA	NA	pop:POPTR_0003s02640g/0.0/embryo defective 14 family protein; K12856 pre-mRNA-processing factor 8	SPAC4F8.12c/0.0/---	PTHR11140/0.0/--	NA
Vp6959	gi|224122872|ref|XP_002318937.1|/7.70298e-165/MORPHEUS MOLECULE family protein [Populus trichocarpa] &gt;gi|222857313|gb|EEE94860.1| MORPHEUS MOLECULE family protein [Populus trichocarpa]	gi|1000946156|ref|XM_015725531.1|/3e-50/PREDICTED: Ricinus communis helicase protein MOM1 (LOC8264852), transcript variant X4, mRNA	sp|Q9M658|MOM1_ARATH/3e-51/Helicase protein MOM1 OS=Arabidopsis thaliana GN=MOM1 PE=1 SV=1	rcu:8264852/6e-153/helicase protein MOM1; K11643 chromodomain-helicase-DNA-binding protein 4 [EC:3.6.4.12]	Rv3876/1e-07/---	PTHR35116/1.8E-89/--	molecular_function:GO:0097159//organic cyclic compound binding;GO:1901363//heterocyclic compound binding;GO:0043167//ion binding;
Vp7983	gi|566190513|ref|XP_002315906.2|/0/hypothetical protein POPTR_0010s12780g [Populus trichocarpa] &gt;gi|550329675|gb|EEF02077.2| hypothetical protein POPTR_0010s12780g [Populus trichocarpa]	gi|743889348|ref|XM_011040418.1|/0.0/PREDICTED: Populus euphratica ATP-dependent RNA helicase DHX36 (LOC105135518), transcript variant X1, mRNA	sp|Q38953|DHX8_ARATH/6e-40/Probable pre-mRNA-splicing factor ATP-dependent RNA helicase OS=Arabidopsis thaliana GN=At3g26560 PE=1 SV=2	rcu:8275108/0.0/DExH-box ATP-dependent RNA helicase DExH5, mitochondrial; K14442 ATP-dependent RNA helicase DHX36 [EC:3.6.4.13]	SPBC15C4.05/4e-86/---	PTHR18934:SF146/9.3E-286/--	NA
Vp6879	gi|1000937906|ref|XP_002534056.2|/0/PREDICTED: LOW QUALITY PROTEIN: uncharacterized protein LOC8278100 [Ricinus communis]	gi|743820349|ref|XM_011022823.1|/0.0/PREDICTED: Populus euphratica uncharacterized LOC105123295 (LOC105123295), transcript variant X2, mRNA	NA	NA	NA	PF14228/0.0/Cell morphogenesis central region	NA
Vp7659	gi|566215270|ref|XP_002325112.2|/0/hypothetical protein POPTR_0018s11150g [Populus trichocarpa] &gt;gi|550318498|gb|EEF03677.2| hypothetical protein POPTR_0018s11150g [Populus trichocarpa]	gi|1000948119|ref|XM_002528340.2|/0.0/PREDICTED: Ricinus communis protein TSS (LOC8265763), mRNA	sp|F4J5S1|CLU_ARATH/5e-90/Clustered mitochondria protein OS=Arabidopsis thaliana GN=FMT PE=2 SV=1	rcu:8265763/0.0/protein TSS; K03255 protein TIF31	MA0188/3e-18/---	PF12807/3.6E-22/Translation initiation factor eIF3 subunit 135	biological_process:GO:0006413//translational initiation;molecular_function:GO:0003743//translation initiation factor activity;
Vp6510	gi|720079259|ref|XP_010241606.1|/0/PREDICTED: clustered mitochondria protein-like isoform X1 [Nelumbo nucifera]	gi|743903028|ref|XM_011046559.1|/0.0/PREDICTED: Populus euphratica uncharacterized LOC105139921 (LOC105139921), mRNA	sp|F4J5S1|CLU_ARATH/2e-56/Clustered mitochondria protein OS=Arabidopsis thaliana GN=FMT PE=2 SV=1	jcu:105634820/0.0/clustered mitochondria protein homolog; K03255 protein TIF31	MA0188/5e-09/---	PTHR12601:SF18/6.2E-103/--	NA
Vp6687	gi|743923103|ref|XP_011005632.1|/0/PREDICTED: uncharacterized protein LOC105111864 [Populus euphratica] &gt;gi|743923105|ref|XP_011005633.1| PREDICTED: uncharacterized protein LOC105111864 [Populus euphratica] &gt;gi|743923107|ref|XP_011005634.1| PREDICTED: uncharacterized protein LOC105111864 [Populus euphratica]	gi|743923106|ref|XM_011007332.1|/0.0/PREDICTED: Populus euphratica uncharacterized LOC105111864 (LOC105111864), transcript variant X3, mRNA	sp|Q9C9A6|PUB10_ARATH/2e-12/U-box domain-containing protein 10 OS=Arabidopsis thaliana GN=PUB10 PE=2 SV=1	egr:108953915/1e-10/U-box domain-containing protein 13-like; K08332	NA	PS50176/8.592/Armadillo/plakoglobin ARM repeat profile.	NA
Vp7710	gi|566180173|ref|XP_002310082.2|/0/hypothetical protein POPTR_0007s07900g [Populus trichocarpa] &gt;gi|550334379|gb|EEE90532.2| hypothetical protein POPTR_0007s07900g [Populus trichocarpa]	gi|743929020|ref|XM_011010430.1|/0.0/PREDICTED: Populus euphratica serine/threonine-protein kinase sepA-like (LOC105114028), mRNA	sp|Q40541|NPK1_TOBAC/6e-62/Mitogen-activated protein kinase kinase kinase NPK1 OS=Nicotiana tabacum GN=NPK1 PE=1 SV=1	gsl:Gasu_53970/2e-85/serine/threonine protein kinase; K06683 cell division control protein CDC15 [EC:2.7.11.1]	YAR019c/3e-57/---	PTHR24361:SF326/2.2E-238/--	NA
Vp7246	gi|674887096|emb|CDY45505.1|/2.88083e-123/BnaCnng12640D [Brassica napus]	gi|239764707|gb|GQ220323.1|/0.0/Vitis vinifera strain PN40024 mitochondrion, partial genome	sp|Q5USN8|CYO13_VIOOD/8e-53/Cycloviolacin-O13 OS=Viola odorata GN=Voc3 PE=1 SV=1	NA	NA	NA	NA
Vp7545	gi|223532778|gb|EEF34557.1|/0/DNA (cytosine-5)-methyltransferase, putative [Ricinus communis]	gi|802563146|ref|XM_012211348.1|/0.0/PREDICTED: Jatropha curcas DNA (cytosine-5)-methyltransferase 1A-like (LOC105629712), mRNA	sp|B1Q3J6|DNM1B_ORYSJ/0.0/DNA (cytosine-5)-methyltransferase 1B OS=Oryza sativa subsp. japonica GN=MET1B PE=2 SV=1	rcu:8262586/0.0/DNA (cytosine-5)-methyltransferase 1B; K00558 DNA (cytosine-5)-methyltransferase 1 [EC:2.1.1.37]	HP0051/6e-35/---	PR00105/3.6E-15/Cytosine-specific DNA methyltransferase signature	NA
Vp7017	gi|1000969843|ref|XP_015573615.1|/0/PREDICTED: methyl-CpG-binding domain-containing protein 9 [Ricinus communis]	gi|17736840|dbj|AP004473.1|/0.0/Lotus japonicus genomic DNA, chromosome 4, clone: LjT10J15, TM0007, complete sequence	sp|Q9SGH2|MBD9_ARATH/0.0/Methyl-CpG-binding domain-containing protein 9 OS=Arabidopsis thaliana GN=MBD9 PE=2 SV=1	sind:105175685/3e-141/chlorophyll a-b binding protein 21, chloroplastic-like; K08912 light-harvesting complex II chlorophyll a/b binding protein 1	NA	PS50016/10.549/Zinc finger PHD-type profile.	NA
Vp7050	gi|743921791|ref|XP_011004964.1|/0/PREDICTED: protein PHOTOPERIOD-INDEPENDENT EARLY FLOWERING 1-like isoform X1 [Populus euphratica]	gi|743921790|ref|XM_011006662.1|/0.0/PREDICTED: Populus euphratica protein PHOTOPERIOD-INDEPENDENT EARLY FLOWERING 1-like (LOC105111341), transcript variant X1, mRNA	sp|Q7X9V2|PIE1_ARATH/0.0/Protein PHOTOPERIOD-INDEPENDENT EARLY FLOWERING 1 OS=Arabidopsis thaliana GN=PIE1 PE=1 SV=1	tcc:TCM_025077/0.0/SNF2 domain-containing protein / helicase domain-containing protein isoform 1; K11320 E1A-binding protein p400 [EC:3.6.4.-]	YDR334w/1e-68/---	PF00271/2.2E-22/Helicase conserved C-terminal domain	NA
Vp7321	gi|1000938570|ref|XP_015583567.1|/0/PREDICTED: proteasome activator subunit 4 [Ricinus communis]	gi|743893115|ref|XM_011041554.1|/0.0/PREDICTED: Populus euphratica proteasome activator subunit 4-like (LOC105136273), mRNA	sp|F4JC97|PSME4_ARATH/0.0/Proteasome activator subunit 4 OS=Arabidopsis thaliana GN=PA200 PE=2 SV=2	rcu:8277680/0.0/proteasome activator subunit 4; K06699 proteasome activator subunit 4	NA	PF16507/1.8E-17/Proteasome-substrate-size regulator, mid region	NA
Vp7641	gi|595895735|ref|XP_007213731.1|/0/hypothetical protein PRUPE_ppa000294mg [Prunus persica] &gt;gi|462409596|gb|EMJ14930.1| hypothetical protein PRUPE_ppa000294mg [Prunus persica]	gi|743808640|ref|XM_011020010.1|/0.0/PREDICTED: Populus euphratica uncharacterized LOC105121394 (LOC105121394), mRNA	sp|Q9FPR3|EDR1_ARATH/1e-42/Serine/threonine-protein kinase EDR1 OS=Arabidopsis thaliana GN=EDR1 PE=1 SV=1	lja:Lj6g3v1089020.2/8e-112/Lj6g3v1089020.2; -; K04422 mitogen-activated protein kinase kinase kinase 13 [EC:2.7.11.25]	YAR019c/1e-18/---	PTHR31066/6.4E-90/--	NA
Vp6963	gi|1000967195|ref|XP_002518663.2|/0/PREDICTED: DExH-box ATP-dependent RNA helicase DExH12, partial [Ricinus communis]	gi|566206961|ref|XM_002322216.2|/0.0/Populus trichocarpa U5 small nuclear ribonucleoprotein helicase (POPTR_0015s10750g) mRNA, complete cds	sp|B9DFG3|ISE2_ARATH/2e-10/DEAD-box ATP-dependent RNA helicase ISE2, chloroplastic OS=Arabidopsis thaliana GN=ISE2 PE=1 SV=2	rcu:8288102/0.0/DExH-box ATP-dependent RNA helicase DExH12; K12854 pre-mRNA-splicing helicase BRR2 [EC:3.6.4.13]	SPAC9.03c/0.0/---	PF00270/9.9E-23/DEAD/DEAH box helicase	cellular_component:GO:0016020//membrane;GO:0005730//nucleolus;molecular_function:GO:0005524//ATP binding;GO:0003676//nucleic acid binding;GO:0008026//ATP-dependent helicase activity;
Vp7782	gi|743926757|ref|XP_011007552.1|/4.63207e-101/PREDICTED: uncharacterized protein LOC105113187 isoform X2 [Populus euphratica]	NA	NA	fve:101291709/6e-11/probable disease resistance protein At4g27220; K11279 nucleosome assembly protein 1-like 1	NA	NA	NA
Vp6462	gi|566189213|ref|XP_002315679.2|/0/hypothetical protein POPTR_0010s05400g [Populus trichocarpa] &gt;gi|550329131|gb|EEF01850.2| hypothetical protein POPTR_0010s05400g [Populus trichocarpa]	gi|743903839|ref|XM_011046976.1|/0.0/PREDICTED: Populus euphratica alpha-glucan water dikinase, chloroplastic (LOC105140234), mRNA	sp|Q8LPT9|GWD1_CITRE/0.0/Alpha-glucan water dikinase, chloroplastic OS=Citrus reticulata GN=R1 PE=2 SV=1	rcu:8273480/0.0/alpha-glucan water dikinase, chloroplastic; K08244 alpha-glucan, water dikinase [EC:2.7.9.4]	NA	PTHR22931:SF1/0.0/--	biological_process:GO:0016310//phosphorylation;molecular_function:GO:0005524//ATP binding;GO:0004673//protein histidine kinase activity;
Vp6855	gi|802547264|ref|XP_012089411.1|/0/PREDICTED: LOW QUALITY PROTEIN: heat shock cognate 70 kDa protein 2-like [Jatropha curcas]	gi|566188785|ref|XM_002314422.2|/0.0/Populus trichocarpa ADP-forming family protein (POPTR_0010s02380g) mRNA, complete cds	sp|P27322|HSP72_SOLLC/0.0/Heat shock cognate 70 kDa protein 2 OS=Solanum lycopersicum GN=HSC-2 PE=1 SV=1	jcu:105647790/0.0/heat shock cognate 70 kDa protein 2-like; K03283 heat shock 70kDa protein 1/8	SPAC13G7.02c/0.0/---	PS00297/-/Heat shock hsp70 proteins family signature 1.	molecular_function:GO:0005524//ATP binding;
Vp7143	gi|802596780|ref|XP_012072357.1|/0/PREDICTED: THO complex subunit 2 [Jatropha curcas]	gi|743930426|ref|XM_011011159.1|/0.0/PREDICTED: Populus euphratica THO complex subunit 2-like (LOC105114580), transcript variant X5, mRNA	sp|F4IAT2|THOC2_ARATH/8e-174/THO complex subunit 2 OS=Arabidopsis thaliana GN=THO2 PE=1 SV=1	jcu:105634157/0.0/THO complex subunit 2; K12879 THO complex subunit 2	NA	PTHR21597/9.5E-42/--	NA
Vp6650	gi|734388783|gb|KHN25907.1|/0/Chromodomain-helicase-DNA-binding protein 5 [Glycine soja]	gi|743871891|ref|XM_011035687.1|/0.0/PREDICTED: Populus euphratica protein CHROMATIN REMODELING 4-like (LOC105132287), transcript variant X9, mRNA	sp|Q9S775|PKL_ARATH/3e-112/CHD3-type chromatin-remodeling factor PICKLE OS=Arabidopsis thaliana GN=PKL PE=1 SV=1	pda:103711432/0.0/protein CHROMATIN REMODELING 4-like; K03580 ATP-dependent helicase HepA [EC:3.6.4.-]	YER164w/1e-81/---	PTHR10799:SF725/2.8E-115/--	NA
Vp7610	gi|743847127|ref|XP_011027908.1|/0/PREDICTED: uncharacterized protein LOC105128089 [Populus euphratica]	gi|743847126|ref|XM_011029606.1|/0.0/PREDICTED: Populus euphratica uncharacterized LOC105128089 (LOC105128089), mRNA	sp|Q8RXS6|INO80_ARATH/1e-23/DNA helicase INO80 OS=Arabidopsis thaliana GN=INO80 PE=2 SV=2	sind:105178493/1e-87/DNA repair protein RAD16; K15083 DNA repair protein RAD16	SPAC17A2.12/1e-67/---	PTHR10799/1.1E-90/--	molecular_function:GO:0003677//DNA binding;GO:0005524//ATP binding;GO:0008270//zinc ion binding;
Vp7156	gi|255564850|ref|XP_002523419.1|/0/PREDICTED: calpain-type cysteine protease DEK1 [Ricinus communis] &gt;gi|1000956760|ref|XP_015577411.1| PREDICTED: calpain-type cysteine protease DEK1 [Ricinus communis] &gt;gi|1000956762|ref|XP_015577412.1| PREDICTED: calpain-type cysteine protease DEK1 [Ricinus communis] &gt;gi|223537369|gb|EEF38998.1| calpain, putative [Ricinus communis]	gi|743909411|ref|XM_011049883.1|/0.0/PREDICTED: Populus euphratica calpain-type cysteine protease DEK1-like (LOC105142310), transcript variant X2, mRNA	sp|Q8RVL2|DEK1_ARATH/0.0/Calpain-type cysteine protease DEK1 OS=Arabidopsis thaliana GN=DEK1 PE=1 SV=1	lja:Lj4g3v2678620.1/4e-141/Lj4g3v2678620.1; -; K08585 calpain, invertebrate [EC:3.4.22.-]	NA	PS50203/62.974/Cysteine proteinase, calpain-type, catalytic domain profile.	biological_process:GO:0006508//proteolysis;cellular_component:GO:0005622//intracellular;molecular_function:GO:0004198//calcium-dependent cysteine-type endopeptidase activity;
Vp7266	gi|1000948809|ref|XP_015580138.1|/0/PREDICTED: LOW QUALITY PROTEIN: DDB1- and CUL4-associated factor homolog 1 [Ricinus communis]	gi|566178815|ref|XM_006382156.1|/0.0/Populus trichocarpa transducin family protein (POPTR_0006s29460g) mRNA, complete cds	sp|Q9M086|DCAF1_ARATH/0.0/DDB1- and CUL4-associated factor homolog 1 OS=Arabidopsis thaliana GN=DCAF1 PE=1 SV=2	rcu:8282106/0.0/DDB1- and CUL4-associated factor homolog 1; K11789 HIV-1 Vpr-binding protein	YOR054c/2e-08/---	SM00320/3.7/WD40 repeats	NA
Vp6746	gi|590614903|ref|XP_007023074.1|/1.7588e-162/Maternal effect embryo arrest 22, putative [Theobroma cacao] &gt;gi|508778440|gb|EOY25696.1| Maternal effect embryo arrest 22, putative [Theobroma cacao]	gi|743938414|ref|XM_011015329.1|/3e-13/PREDICTED: Populus euphratica uncharacterized LOC105117603 (LOC105117603), transcript variant X3, mRNA	sp|Q336R3|BRE1B_ORYSJ/2e-09/E3 ubiquitin-protein ligase BRE1-like 2 OS=Oryza sativa subsp. japonica GN=BRE1B PE=2 SV=1	sind:105175722/1e-61/uncharacterized LOC105175722; K10352 myosin heavy chain	AF1032/2e-10/---	NA	NA
Vp7142	gi|566173542|ref|XP_006383775.1|/7.67908e-125/hypothetical protein POPTR_0005s27430g [Populus trichocarpa] &gt;gi|566173544|ref|XP_006383776.1| hypothetical protein POPTR_0005s27430g [Populus trichocarpa] &gt;gi|550339859|gb|ERP61572.1| hypothetical protein POPTR_0005s27430g [Populus trichocarpa] &gt;gi|550339860|gb|ERP61573.1| hypothetical protein POPTR_0005s27430g [Populus trichocarpa]	gi|743895863|ref|XM_011042905.1|/1e-92/PREDICTED: Populus euphratica epidermal growth factor receptor substrate 15-like 1 (LOC105137226), mRNA	NA	cmo:103493829/1e-88/epidermal growth factor receptor substrate 15-like 1; K12472 epidermal growth factor receptor substrate 15	NA	PTHR11216:SF72/1.5E-68/--	NA
Vp6917	gi|802620611|ref|XP_012075639.1|/0/PREDICTED: 187-kDa microtubule-associated protein AIR9 [Jatropha curcas] &gt;gi|643726136|gb|KDP34944.1| hypothetical protein JCGZ_09232 [Jatropha curcas]	gi|743936916|ref|XM_011014547.1|/0.0/PREDICTED: Populus euphratica 187-kDa microtubule-associated protein AIR9-like (LOC105117016), mRNA	sp|F4IIU4|AIR9_ARATH/0.0/187-kDa microtubule-associated protein AIR9 OS=Arabidopsis thaliana GN=AIR9 PE=2 SV=1	apro:F751_2667/2e-07/Protein phosphatase 1 regulatory subunit pprA; K17550 protein phosphatase 1 regulatory subunit 7	ECU09g0460/7e-06/---	NA	NA
Vp7880	gi|743805014|ref|XP_011017513.1|/0/PREDICTED: uncharacterized protein LOC105120826 [Populus euphratica]	gi|1000982111|ref|XM_015728832.1|/0.0/PREDICTED: Ricinus communis BEACH domain-containing protein C2 (LOC8258466), mRNA	NA	csl:COCSUDRAFT_45865/1e-61/beach-domain-containing protein; K18953 factor associated with neutral sphingomyelinase activation	all0438_2/4e-07/---	PTHR13743/2.1E-136/--	NA
Vp8049	gi|566158132|ref|XP_002302548.2|/0/hypothetical protein POPTR_0002s15100g [Populus trichocarpa] &gt;gi|550345056|gb|EEE81821.2| hypothetical protein POPTR_0002s15100g [Populus trichocarpa]	gi|1000982111|ref|XM_015728832.1|/0.0/PREDICTED: Ricinus communis BEACH domain-containing protein C2 (LOC8258466), mRNA	sp|Q6S7B0|TAF5_ARATH/7e-06/Transcription initiation factor TFIID subunit 5 OS=Arabidopsis thaliana GN=TAF5 PE=1 SV=1	csl:COCSUDRAFT_45865/5e-68/beach-domain-containing protein; K18953 factor associated with neutral sphingomyelinase activation	all0283_3/7e-08/---	PTHR13743/0.0/--	NA
Vp8109	gi|743898917|ref|XP_011042749.1|/0/PREDICTED: phosphoglucan, water dikinase, chloroplastic-like [Populus euphratica]	gi|743898916|ref|XM_011044447.1|/0.0/PREDICTED: Populus euphratica phosphoglucan, water dikinase, chloroplastic-like (LOC105138396), mRNA	sp|Q6ZY51|PWD_ARATH/0.0/Phosphoglucan, water dikinase, chloroplastic OS=Arabidopsis thaliana GN=GWD3 PE=1 SV=1	jcu:105639087/0.0/phosphoglucan, water dikinase, chloroplastic; K15535 phosphoglucan, water dikinase [EC:2.7.9.5]	BS_pps/1e-16/---	PTHR22931/0.0/--	biological_process:GO:0016310//phosphorylation;molecular_function:GO:2001070//starch binding;GO:0005524//ATP binding;GO:0051752//phosphoglucan, water dikinase activity;
Vp7797	gi|802692364|ref|XP_012082979.1|/0/PREDICTED: squamosa promoter-binding-like protein 1 [Jatropha curcas] &gt;gi|643716698|gb|KDP28324.1| hypothetical protein JCGZ_14095 [Jatropha curcas]	gi|148615650|gb|EF583937.1|/0.0/Viola baoshanensis cyclotide precursor 7 mRNA, complete cds	sp|Q9SMX9|SPL1_ARATH/0.0/Squamosa promoter-binding-like protein 1 OS=Arabidopsis thaliana GN=SPL1 PE=1 SV=2	mdm:103401427/2e-16/uncharacterized LOC103401427; K13415 protein brassinosteroid insensitive 1 [EC:2.7.10.1 2.7.11.1]	NA	PTHR31251:SF8/4.0E-188/--	cellular_component:GO:0005634//nucleus;molecular_function:GO:0003677//DNA binding;
Vp7902	gi|743913526|ref|XP_011000674.1|/0/PREDICTED: dedicator of cytokinesis protein 7 isoform X2 [Populus euphratica]	gi|566192954|ref|XM_002316564.2|/0.0/Populus trichocarpa SPIKE family protein (POPTR_0011s00640g) mRNA, complete cds	NA	NA	NA	PS51650/35.431/DHR-1 domain profile.	biological_process:GO:0016192//vesicle-mediated transport;GO:0007264//small GTPase mediated signal transduction;cellular_component:GO:0070971//endoplasmic reticulum exit site;GO:0005634//nucleus;GO:0019898//extrinsic component of membrane;GO:0005829//cytosol;GO:0005886//plasma membrane;molecular_function:GO:0005085//guanyl-nucleotide exchange factor activity;
Vp7645	gi|1000962748|ref|XP_002520661.2|/0/PREDICTED: uncharacterized protein LOC8287159 [Ricinus communis]	gi|802688604|ref|XM_012227313.1|/1e-116/PREDICTED: Jatropha curcas uncharacterized LOC105642474 (LOC105642474), transcript variant X5, mRNA	NA	NA	NA	PTHR23336:SF14/6.5E-180/--	NA
Vp7100	gi|802765297|ref|XP_012090058.1|/0/PREDICTED: uncharacterized protein LOC105648320 [Jatropha curcas] &gt;gi|643706001|gb|KDP22133.1| hypothetical protein JCGZ_25964 [Jatropha curcas]	gi|743904044|ref|XM_011047083.1|/1e-117/PREDICTED: Populus euphratica uncharacterized LOC105140303 (LOC105140303), transcript variant X4, mRNA	NA	NA	NA	PTHR22880:SF5/2.1E-56/--	molecular_function:GO:0046872//metal ion binding;
Vp7671	gi|802741125|ref|XP_012087018.1|/0/PREDICTED: DNA-directed RNA polymerase IV subunit 1 [Jatropha curcas]	gi|802741124|ref|XM_012231628.1|/0.0/PREDICTED: Jatropha curcas DNA-directed RNA polymerase IV subunit 1 (LOC105645890), mRNA	sp|Q9LQ02|NRPD1_ARATH/0.0/DNA-directed RNA polymerase IV subunit 1 OS=Arabidopsis thaliana GN=NRPD1 PE=1 SV=1	jcu:105645890/0.0/DNA-directed RNA polymerase IV subunit 1; K16250 DNA-directed RNA polymerase IV subunit 1 [EC:2.7.7.6]	MTH1051/5e-27/---	PF05000/8.0E-9/RNA polymerase Rpb1, domain 4	NA
Vp7003	gi|566163669|ref|XP_002303909.2|/1.09141e-124/hypothetical protein POPTR_0003s20090g [Populus trichocarpa] &gt;gi|550343592|gb|EEE78888.2| hypothetical protein POPTR_0003s20090g [Populus trichocarpa]	gi|743933198|ref|XM_011012607.1|/3e-56/PREDICTED: Populus euphratica G-type lectin S-receptor-like serine/threonine-protein kinase SD2-5 (LOC105115654), transcript variant X3, mRNA	sp|Q8RWZ5|SD25_ARATH/9e-72/G-type lectin S-receptor-like serine/threonine-protein kinase SD2-5 OS=Arabidopsis thaliana GN=SD25 PE=1 SV=1	vvi:104880834/1e-86/G-type lectin S-receptor-like serine/threonine-protein kinase SD2-5; K04733 interleukin-1 receptor-associated kinase 4 [EC:2.7.11.1]	CAC0404_1/4e-16/---	PS50011/36.273/Protein kinase domain profile.	NA
Vp7640	gi|255574808|ref|XP_002528311.1|/0/PREDICTED: clathrin heavy chain 1 [Ricinus communis] &gt;gi|223532266|gb|EEF34069.1| clathrin heavy chain, putative [Ricinus communis]	gi|743879360|ref|XM_011037608.1|/0.0/PREDICTED: Populus euphratica clathrin heavy chain 1 (LOC105133566), mRNA	sp|Q0WNJ6|CLAH1_ARATH/0.0/Clathrin heavy chain 1 OS=Arabidopsis thaliana GN=CHC1 PE=1 SV=1	rcu:8265372/0.0/clathrin heavy chain 1; K04646 clathrin heavy chain	NA	PS50236/38.307/Clathrin heavy-chain (CHCR) repeat profile.	biological_process:GO:0006886//intracellular protein transport;GO:0016192//vesicle-mediated transport;cellular_component:GO:0030132//clathrin coat of coated pit;GO:0030130//clathrin coat of trans-Golgi network vesicle;molecular_function:GO:0005198//structural molecule activity;
Vp7690	gi|1000967717|ref|XP_015574278.1|/0/PREDICTED: uncharacterized protein LOC8284196 isoform X1 [Ricinus communis]	gi|1000967718|ref|XM_015718793.1|/6e-85/PREDICTED: Ricinus communis uncharacterized LOC8284196 (LOC8284196), transcript variant X2, mRNA	NA	mtr:MTR_2g023290/1e-18/F0F1 ATP synthase subunit gamma; K02115 F-type H+-transporting ATPase subunit gamma	NA	PTHR11693/2.3E-104/--	NA
Vp8010	gi|976921775|gb|KVI06445.1|/2.22334e-129/cytochrome P450 [Cynara cardunculus var. scolymus]	gi|984915457|gb|KT459258.1|/0.0/Viola pedatifida voucher Kellar_1425 26S ribosomal RNA gene, partial sequence	sp|Q9LMX7|C78A5_ARATH/9e-124/Cytochrome P450 78A5 OS=Arabidopsis thaliana GN=CYP78A5 PE=2 SV=1	cit:102629694/4e-137/cytochrome P450 78A5-like; K00517	AGc2890/2e-21/---	PR00385/9.6E-5/P450 superfamily signature	NA
Vp7427	gi|566192483|ref|XP_002316518.2|/0/hypothetical protein POPTR_0010s24060g [Populus trichocarpa] &gt;gi|550330487|gb|EEF02689.2| hypothetical protein POPTR_0010s24060g [Populus trichocarpa]	gi|1000943526|ref|XM_015726430.1|/0.0/PREDICTED: Ricinus communis transcriptional activator DEMETER (LOC8267803), transcript variant X5, mRNA	sp|Q8LK56|DME_ARATH/0.0/Transcriptional activator DEMETER OS=Arabidopsis thaliana GN=DME PE=1 SV=2	cme:CYME_CMD139C/2e-13/similar to endonuclease III; K10773 endonuclease III [EC:4.2.99.18]	DR2438/2e-17/---	SM00478/6.9E-4/endonuclease III	NA
Vp7765	gi|817528764|ref|YP_009136644.1|/0/Ycf2 protein (plastid) [Viola seoulensis] &gt;gi|817528782|ref|YP_009136662.1| Ycf2 protein (plastid) [Viola seoulensis] &gt;gi|808781865|gb|AKE07249.1| Ycf2 protein (plastid) [Viola seoulensis] &gt;gi|808781883|gb|AKE07267.1| Ycf2 protein (plastid) [Viola seoulensis]	gi|808781801|gb|KP749924.1|/0.0/Viola seoulensis plastid, complete genome	sp|A4GYV4|YCF2_POPTR/0.0/Protein Ycf2 OS=Populus trichocarpa GN=ycf2-1 PE=3 SV=1	gra:105793451/1e-10/DNA ligase 1-like; K10747 DNA ligase 1 [EC:6.5.1.1 6.5.1.6 6.5.1.7]	NA	PF05695/0.0/Plant protein of unknown function (DUF825)	cellular_component:GO:0009570//chloroplast stroma;molecular_function:GO:0005524//ATP binding;GO:0017111//nucleoside-triphosphatase activity;
Vp7417	gi|731377721|ref|XP_010658216.1|/1.12302e-103/PREDICTED: uncharacterized protein LOC104881089 isoform X2 [Vitis vinifera] &gt;gi|731377725|ref|XP_010658220.1| PREDICTED: uncharacterized protein LOC104881089 isoform X3 [Vitis vinifera]	gi|802737498|ref|XM_012231451.1|/4e-09/PREDICTED: Jatropha curcas uncharacterized LOC105645768 (LOC105645768), mRNA	NA	NA	NA	PTHR34536:SF2/1.1E-69/--	NA
Vp7158	gi|225440992|ref|XP_002277401.1|/0/PREDICTED: transcriptional activator DEMETER-like [Vitis vinifera] &gt;gi|731400737|ref|XP_010654037.1| PREDICTED: transcriptional activator DEMETER-like [Vitis vinifera]	gi|802562688|ref|XM_012211112.1|/0.0/PREDICTED: Jatropha curcas protein ROS1 (LOC105629502), transcript variant X2, mRNA	sp|Q9SJQ6|ROS1_ARATH/0.0/Protein ROS1 OS=Arabidopsis thaliana GN=ROS1 PE=1 SV=2	cme:CYME_CMD139C/2e-13/similar to endonuclease III; K10773 endonuclease III [EC:4.2.99.18]	DR2438/4e-15/---	PTHR10359/6.2E-105/--	NA
Vp7338	gi|1000938570|ref|XP_015583567.1|/0/PREDICTED: proteasome activator subunit 4 [Ricinus communis]	gi|743893115|ref|XM_011041554.1|/0.0/PREDICTED: Populus euphratica proteasome activator subunit 4-like (LOC105136273), mRNA	sp|F4JC97|PSME4_ARATH/0.0/Proteasome activator subunit 4 OS=Arabidopsis thaliana GN=PA200 PE=2 SV=2	rcu:8277680/0.0/proteasome activator subunit 4; K06699 proteasome activator subunit 4	NA	PTHR32170:SF0/2.0E-113/--	NA
Vp7056	gi|566157436|ref|XP_002302365.2|/0/hypothetical protein POPTR_0002s11160g [Populus trichocarpa] &gt;gi|550344768|gb|EEE81638.2| hypothetical protein POPTR_0002s11160g [Populus trichocarpa]	gi|743802981|ref|XM_011018706.1|/0.0/PREDICTED: Populus euphratica BEACH domain-containing protein lvsC (LOC105120488), transcript variant X5, mRNA	sp|Q6L4F8|GBLPB_ORYSJ/4e-08/Guanine nucleotide-binding protein subunit beta-like protein B OS=Oryza sativa subsp. japonica GN=RACK1B PE=1 SV=1	apro:F751_5408/3e-80/BEACH domain-containing protein lvsF; K18953 factor associated with neutral sphingomyelinase activation	all0284_3/2e-09/---	PTHR13743:SF83/0.0/--	NA
Vp6731	gi|566215270|ref|XP_002325112.2|/0/hypothetical protein POPTR_0018s11150g [Populus trichocarpa] &gt;gi|550318498|gb|EEF03677.2| hypothetical protein POPTR_0018s11150g [Populus trichocarpa]	gi|1000948119|ref|XM_002528340.2|/0.0/PREDICTED: Ricinus communis protein TSS (LOC8265763), mRNA	sp|F4J5S1|CLU_ARATH/2e-90/Clustered mitochondria protein OS=Arabidopsis thaliana GN=FMT PE=2 SV=1	rcu:8265763/0.0/protein TSS; K03255 protein TIF31	MA0188/3e-18/---	SM00028/74.0/Tetratricopeptide repeats	biological_process:GO:0006413//translational initiation;molecular_function:GO:0003743//translation initiation factor activity;
Vp7555	gi|590639008|ref|XP_007029551.1|/0/Exportin 1A isoform 3 [Theobroma cacao] &gt;gi|508718156|gb|EOY10053.1| Exportin 1A isoform 3 [Theobroma cacao]	gi|743931310|ref|XM_011011619.1|/0.0/PREDICTED: Populus euphratica exportin-1-like (LOC105114900), transcript variant X5, mRNA	sp|Q41387|PSBW_SPIOL/2e-37/Photosystem II reaction center W protein, chloroplastic OS=Spinacia oleracea GN=psbW PE=1 SV=1	jcu:105649014/0.0/protein EXPORTIN 1A; K14290 exportin-1	SPAC1805.17/2e-145/---	PTHR11223/5.2E-64/--	NA
Vp7224	gi|743874274|ref|XP_011034624.1|/6.91062e-103/PREDICTED: protein SUPPRESSOR OF GENE SILENCING 3-like [Populus euphratica]	gi|645242719|ref|XM_008229442.1|/6e-11/PREDICTED: Prunus mume protein SUPPRESSOR OF GENE SILENCING 3-like (LOC103327158), mRNA	sp|A5YVF1|SGS3_SOLLC/5e-82/Protein SUPPRESSOR OF GENE SILENCING 3 OS=Solanum lycopersicum GN=SGS3 PE=1 SV=1	cit:102618597/2e-11/probable E3 ubiquitin-protein ligase RNF217; K11975 E3 ubiquitin-protein ligase RNF144 [EC:2.3.2.27]	NA	PF03468/1.8E-27/XS domain	NA
Vp6881	gi|566164778|ref|XP_002305010.2|/0/hypothetical protein POPTR_0004s03790g [Populus trichocarpa] &gt;gi|550340260|gb|EEE85521.2| hypothetical protein POPTR_0004s03790g [Populus trichocarpa]	gi|743847126|ref|XM_011029606.1|/0.0/PREDICTED: Populus euphratica uncharacterized LOC105128089 (LOC105128089), mRNA	sp|Q8RXS6|INO80_ARATH/4e-24/DNA helicase INO80 OS=Arabidopsis thaliana GN=INO80 PE=2 SV=2	brp:103829491/2e-106/helicase-like transcription factor CHR28; K15173 transcription termination factor 2 [EC:3.6.4.-]	SPAC17A2.12/1e-80/---	PTHR10799:SF705/6.3E-236/--	molecular_function:GO:0003677//DNA binding;GO:0005524//ATP binding;GO:0008270//zinc ion binding;
Vp7057	gi|802552025|ref|XP_012064934.1|/0/PREDICTED: uncharacterized protein LOC105628177 [Jatropha curcas] &gt;gi|802552027|ref|XP_012064935.1| PREDICTED: uncharacterized protein LOC105628177 [Jatropha curcas] &gt;gi|643738167|gb|KDP44155.1| hypothetical protein JCGZ_05622 [Jatropha curcas]	gi|1000940080|ref|XM_002532768.2|/0.0/PREDICTED: Ricinus communis uncharacterized LOC8278038 (LOC8278038), mRNA	NA	pmum:103322465/0.0/uncharacterized LOC103322465; K11671 nuclear factor related to kappa-B-binding protein	XF1267/1e-06/---	PTHR13052/8.4E-181/--	NA
Vp7506	gi|566166782|ref|XP_002306092.2|/0/phosphatidylinositol 4-kinase family protein [Populus trichocarpa] &gt;gi|550341131|gb|EEE86603.2| phosphatidylinositol 4-kinase family protein [Populus trichocarpa]	gi|802539163|ref|XM_012214302.1|/0.0/PREDICTED: Jatropha curcas phosphatidylinositol 4-kinase alpha 1 (LOC105632031), mRNA	sp|Q9SXA1|P4KA1_ARATH/0.0/Phosphatidylinositol 4-kinase alpha 1 OS=Arabidopsis thaliana GN=PI4KA1 PE=1 SV=2	pop:POPTR_0004s15980g/0.0/POPTRDRAFT_556445; phosphatidylinositol 4-kinase family protein; K00888 phosphatidylinositol 4-kinase A [EC:2.7.1.67]	YLR305c/2e-45/---	PTHR10048:SF15/2.8E-27/--	biological_process:GO:0006468//protein phosphorylation;GO:0048015//phosphatidylinositol-mediated signaling;GO:0046854//phosphatidylinositol phosphorylation;cellular_component:GO:0005886//plasma membrane;molecular_function:GO:0004430//1-phosphatidylinositol 4-kinase activity;
Vp6883	gi|698541042|ref|XP_009765958.1|/0/PREDICTED: probably inactive leucine-rich repeat receptor-like protein kinase At3g28040 [Nicotiana sylvestris]	gi|984915457|gb|KT459258.1|/0.0/Viola pedatifida voucher Kellar_1425 26S ribosomal RNA gene, partial sequence	sp|Q9LRT1|Y3804_ARATH/0.0/Probably inactive leucine-rich repeat receptor-like protein kinase At3g28040 OS=Arabidopsis thaliana GN=At3g28040 PE=2 SV=1	bvg:104883663/4e-55/LRR receptor-like serine/threonine-protein kinase FLS2; K13420 LRR receptor-like serine/threonine-protein kinase FLS2 [EC:2.7.11.1]	SPBC19C7.03_1/4e-08/---	PTHR33047/4.4E-115/--	NA
Vp6696	gi|566153348|ref|XP_006370015.1|/0/hypothetical protein POPTR_0001s37730g [Populus trichocarpa] &gt;gi|550349124|gb|ERP66584.1| hypothetical protein POPTR_0001s37730g [Populus trichocarpa]	gi|1000957803|ref|XM_015721526.1|/0.0/PREDICTED: Ricinus communis E3 ubiquitin-protein ligase UPL1 (LOC8286859), mRNA	sp|Q8GY23|UPL1_ARATH/0.0/E3 ubiquitin-protein ligase UPL1 OS=Arabidopsis thaliana GN=UPL1 PE=1 SV=3	cmo:103491036/0.0/E3 ubiquitin-protein ligase UPL1; K10592 E3 ubiquitin-protein ligase HUWE1 [EC:2.3.2.26]	SPAC19D5.04/4e-106/---	PTHR11254:SF334/1.1E-81/--	NA
Vp8053	gi|947068921|gb|KRH17812.1|/1.00458e-146/hypothetical protein GLYMA_13G0180002, partial [Glycine max]	gi|984915457|gb|KT459258.1|/0.0/Viola pedatifida voucher Kellar_1425 26S ribosomal RNA gene, partial sequence	NA	NA	NA	PTHR33047:SF5/2.0E-15/--	NA
Vp7766	gi|566177236|ref|XP_002308384.2|/0/hypothetical protein POPTR_0006s20310g [Populus trichocarpa] &gt;gi|550336710|gb|EEE91907.2| hypothetical protein POPTR_0006s20310g [Populus trichocarpa]	gi|743870100|ref|XM_011035175.1|/1e-129/PREDICTED: Populus euphratica dicer-like protein 4 (LOC105131950), mRNA	sp|P84634|DCL4_ARATH/0.0/Dicer-like protein 4 OS=Arabidopsis thaliana GN=DCL4 PE=1 SV=2	jcu:105633465/0.0/dicer-like protein 4; K11592 endoribonuclease Dicer [EC:3.1.26.-]	SPCC188.13c/6e-37/---	PS00517/-/Ribonuclease III family signature.	molecular_function:GO:0003723//RNA binding;GO:0016891//endoribonuclease activity, producing 5'-phosphomonoesters;GO:0004386//helicase activity;
Vp7277	gi|566206263|ref|XP_006374390.1|/0/hypothetical protein POPTR_0015s06740g [Populus trichocarpa] &gt;gi|550322152|gb|ERP52187.1| hypothetical protein POPTR_0015s06740g [Populus trichocarpa]	gi|743926249|ref|XM_011008981.1|/0.0/PREDICTED: Populus euphratica activating signal cointegrator 1 complex subunit 3 (LOC105113011), transcript variant X3, mRNA	sp|B9DFG3|ISE2_ARATH/4e-12/DEAD-box ATP-dependent RNA helicase ISE2, chloroplastic OS=Arabidopsis thaliana GN=ISE2 PE=1 SV=2	jcu:105640614/0.0/activating signal cointegrator 1 complex subunit 3; K18663 activating signal cointegrator complex subunit 3 [EC:3.6.4.12]	SPBC13G1.10c/0.0/---	PF02889/9.1E-79/Sec63 Brl domain	NA
Vp7496	gi|566160584|ref|XP_006385340.1|/0/hypothetical protein POPTR_0003s02950g [Populus trichocarpa] &gt;gi|550342282|gb|ERP63137.1| hypothetical protein POPTR_0003s02950g [Populus trichocarpa]	gi|743925871|ref|XM_011008780.1|/0.0/PREDICTED: Populus euphratica ABC transporter C family member 8 (LOC105112889), transcript variant X2, mRNA	sp|Q8LGU1|AB8C_ARATH/0.0/ABC transporter C family member 8 OS=Arabidopsis thaliana GN=ABCC8 PE=2 SV=3	vvi:100246410/0.0/ABC transporter C family member 8; K05666 ATP-binding cassette, subfamily C (CFTR/MRP), member 2	SPBC359.05/2e-84/---	PTHR24223:SF108/1.6E-248/--	NA
Vp7238	gi|802540191|ref|XP_012075131.1|/0/PREDICTED: regulator of nonsense transcripts 1 homolog [Jatropha curcas] &gt;gi|643740302|gb|KDP45961.1| hypothetical protein JCGZ_11864 [Jatropha curcas]	gi|802540190|ref|XM_012219741.1|/0.0/PREDICTED: Jatropha curcas regulator of nonsense transcripts 1 homolog (LOC105636460), mRNA	sp|Q9FJR0|RENT1_ARATH/0.0/Regulator of nonsense transcripts 1 homolog OS=Arabidopsis thaliana GN=UPF1 PE=1 SV=2	jcu:105636460/0.0/regulator of nonsense transcripts 1 homolog; K14326 regulator of nonsense transcripts 1 [EC:3.6.4.-]	SPAC16C9.06c/7e-139/---	PF13086/9.9E-27/AAA domain	biological_process:GO:0000184//nuclear-transcribed mRNA catabolic process, nonsense-mediated decay;cellular_component:GO:0005737//cytoplasm;molecular_function:GO:0003677//DNA binding;GO:0005524//ATP binding;GO:0008270//zinc ion binding;GO:0004386//helicase activity;
Vp7620	gi|590659474|ref|XP_007035137.1|/0/AGC (cAMP-dependent, cGMP-dependent and protein kinase C) kinase family protein isoform 1 [Theobroma cacao] &gt;gi|590659477|ref|XP_007035138.1| AGC (cAMP-dependent, cGMP-dependent and protein kinase C) kinase family protein isoform 1 [Theobroma cacao] &gt;gi|508714166|gb|EOY06063.1| AGC (cAMP-dependent, cGMP-dependent and protein kinase C) kinase family protein…	gi|566184381|ref|XM_002311639.2|/0.0/Populus trichocarpa kinase family protein (POPTR_0008s16760g) mRNA, complete cds	sp|Q9SEI2|PS6AA_ARATH/0.0/26S protease regulatory subunit 6A homolog A OS=Arabidopsis thaliana GN=RPT5A PE=1 SV=1	tcc:TCM_020906/0.0/AGC (cAMP-dependent, cGMP-dependent and protein kinase C) kinase family protein isoform 1; K08790 serine/threonine kinase 38 [EC:2.7.11.1]	YOR117w/1e-167/---	PTHR23073:SF7/0.0/--	biological_process:GO:0006468//protein phosphorylation;cellular_component:GO:0005634//nucleus;GO:0009524//phragmoplast;GO:0005829//cytosol;GO:0005886//plasma membrane;molecular_function:GO:0004674//protein serine/threonine kinase activity;GO:0005524//ATP binding;
Vp6847	gi|590592400|ref|XP_007017270.1|/1.4506e-123/Phosphatidic acid phosphohydrolase 2 isoform 1 [Theobroma cacao] &gt;gi|508722598|gb|EOY14495.1| Phosphatidic acid phosphohydrolase 2 isoform 1 [Theobroma cacao]	gi|802592607|ref|XR_001046822.1|/1e-169/PREDICTED: Jatropha curcas phosphatidate phosphatase PAH2-like (LOC105633654), transcript variant X5, misc_RNA	sp|Q9FMN2|PAH2_ARATH/5e-91/Phosphatidate phosphatase PAH2 OS=Arabidopsis thaliana GN=PAH2 PE=1 SV=1	jcu:105633653/2e-121/phosphatidate phosphatase PAH2-like; K15728 phosphatidate phosphatase LPIN [EC:3.1.3.4]	SPAC1952.13/1e-50/---	PTHR12181:SF12/1.0E-52/--	NA
Vp6708	gi|802537506|ref|XP_012065289.1|/0/PREDICTED: zinc finger CCCH domain-containing protein 44 [Jatropha curcas] &gt;gi|643741188|gb|KDP46692.1| hypothetical protein JCGZ_06480 [Jatropha curcas]	gi|802537505|ref|XM_012209899.1|/1e-118/PREDICTED: Jatropha curcas zinc finger CCCH domain-containing protein 44 (LOC105628482), mRNA	sp|Q9SD34|C3H44_ARATH/0.0/Zinc finger CCCH domain-containing protein 44 OS=Arabidopsis thaliana GN=At3g51120 PE=2 SV=3	cam:101496413/6e-12/125 kDa kinesin-related protein-like; K10398 kinesin family member 11	NA	PF02201/5.4E-14/SWIB/MDM2 domain	NA
Vp7218	gi|743926755|ref|XP_011007551.1|/2.83319e-124/PREDICTED: uncharacterized protein LOC105113187 isoform X1 [Populus euphratica]	NA	NA	csv:101219523/9e-37/disease resistance protein At4g27190-like; K13459 disease resistance protein RPS2	NA	PTHR33463/8.7E-19/--	NA
Vp7282	gi|575395656|gb|AHG58912.1|/0/NADH dehydrogenase subunit 5 (mitochondrion) [Bazzania trilobata]	gi|584592121|dbj|AP014526.1|/0.0/Hevea brasiliensis mitochondrial DNA, complete genome	sp|Q37680|NU5M_WHEAT/6e-134/NADH-ubiquinone oxidoreductase chain 5 OS=Triticum aestivum GN=ND5 PE=3 SV=1	mis:MicpuN_mit25/6e-163/nad5; NADH dehydrogenase subunit 5; K03883 NADH-ubiquinone oxidoreductase chain 5 [EC:1.6.5.3]	AGc2360/3e-137/---	PTHR22773/5.5E-142/--	NA
Vp7558	gi|802562687|ref|XP_012066501.1|/0/PREDICTED: protein ROS1 [Jatropha curcas] &gt;gi|802562689|ref|XP_012066502.1| PREDICTED: protein ROS1 [Jatropha curcas] &gt;gi|643736436|gb|KDP42755.1| hypothetical protein JCGZ_23695 [Jatropha curcas]	gi|995922013|gb|KU587630.1|/0.0/Populus trichocarpa repressor of gene silencing 1 (ROS1) mRNA, complete cds	sp|Q8LK56|DME_ARATH/0.0/Transcriptional activator DEMETER OS=Arabidopsis thaliana GN=DME PE=1 SV=2	cme:CYME_CMD139C/2e-15/similar to endonuclease III; K10773 endonuclease III [EC:4.2.99.18]	DR2438/8e-19/---	PTHR10359/0.0/--	NA
Vp7684	gi|802567289|ref|XP_012067704.1|/0/PREDICTED: ARF guanine-nucleotide exchange factor GNOM [Jatropha curcas] &gt;gi|643734573|gb|KDP41243.1| hypothetical protein JCGZ_15650 [Jatropha curcas]	gi|1000958442|ref|XM_002522439.2|/0.0/PREDICTED: Ricinus communis ARF guanine-nucleotide exchange factor GNOM (LOC8281853), mRNA	sp|Q42510|GNOM_ARATH/0.0/ARF guanine-nucleotide exchange factor GNOM OS=Arabidopsis thaliana GN=GN PE=1 SV=1	jcu:105630489/0.0/ARF guanine-nucleotide exchange factor GNOM; K18443 golgi-specific brefeldin A-resistance guanine nucleotide exchange factor 1	SPBC211.03c/2e-75/---	PTHR10663/0.0/--	biological_process:GO:0032012//regulation of ARF protein signal transduction;molecular_function:GO:0005086//ARF guanyl-nucleotide exchange factor activity;
Vp6496	gi|817528710|ref|YP_009136591.1|/0/RNA polymerase beta&apos;&apos; subunit (plastid) [Viola seoulensis] &gt;gi|808781811|gb|AKE07195.1| RNA polymerase beta&apos;&apos; subunit (plastid) [Viola seoulensis]	gi|808781801|gb|KP749924.1|/0.0/Viola seoulensis plastid, complete genome	sp|B1NWE0|RPOC2_MANES/0.0/DNA-directed RNA polymerase subunit beta'' OS=Manihot esculenta GN=rpoC2 PE=3 SV=1	rcu:11542293/0.0/rpoC2, RCOM_ORF00019; RNA polymerase beta subunit; K03046 DNA-directed RNA polymerase subunit beta' [EC:2.7.7.6]	alr1595/2e-110/---	PTHR19376:SF38/1.3E-247/--	biological_process:GO:0006351//transcription, DNA-templated;cellular_component:GO:0009507//chloroplast;molecular_function:GO:0003899//DNA-directed RNA polymerase activity;GO:0003677//DNA binding;
Vp6993	gi|802550944|ref|XP_012093256.1|/1.33884e-89/PREDICTED: endoplasmic reticulum metallopeptidase 1 isoform X2 [Jatropha curcas] &gt;gi|643738412|gb|KDP44365.1| hypothetical protein JCGZ_20045 [Jatropha curcas]	gi|743863773|ref|XM_011033440.1|/5e-24/PREDICTED: Populus euphratica endoplasmic reticulum metallopeptidase 1 (LOC105130772), transcript variant X2, mRNA	NA	cit:107175020/2e-13/probable LRR receptor-like serine/threonine-protein kinase At4g08850; K04733 interleukin-1 receptor-associated kinase 4 [EC:2.7.11.1]	CC3337_1/4e-10/---	PTHR12147:SF6/3.1E-38/--	NA
Vp7502	gi|566205328|ref|XP_002321979.2|/0/hypothetical protein POPTR_0015s01090g [Populus trichocarpa] &gt;gi|550321714|gb|EEF06106.2| hypothetical protein POPTR_0015s01090g [Populus trichocarpa]	gi|743902786|ref|XM_011046438.1|/0.0/PREDICTED: Populus euphratica MAG2-interacting protein 2 (LOC105139830), mRNA	NA	cit:102607684/0.0/MAG2-interacting protein 2; K20473 neuroblastoma-amplified sequence	NA	PF08314/6.0E-17/Secretory pathway protein Sec39	NA
Vp7785	gi|566192312|ref|XP_006378772.1|/0/hypothetical protein POPTR_0010s23160g [Populus trichocarpa] &gt;gi|550330417|gb|ERP56569.1| hypothetical protein POPTR_0010s23160g [Populus trichocarpa]	gi|743895517|ref|XM_011042727.1|/0.0/PREDICTED: Populus euphratica probable lysine-specific demethylase ELF6 (LOC105137117), mRNA	sp|Q6BDA0|ELF6_ARATH/0.0/Probable lysine-specific demethylase ELF6 OS=Arabidopsis thaliana GN=ELF6 PE=1 SV=1	lja:Lj0g3v0287519.1/1e-99/Lj0g3v0287519.1; -; K11446 histone demethylase JARID1 [EC:1.14.11.-]	NA	PF02375/7.3E-15/jmjN domain	NA
Vp6956	gi|255551112|ref|XP_002516604.1|/0/PREDICTED: uncharacterized protein LOC8272355 [Ricinus communis] &gt;gi|223544424|gb|EEF45945.1| hypothetical protein RCOM_0804080 [Ricinus communis]	gi|802639946|ref|XM_012223216.1|/1e-128/PREDICTED: Jatropha curcas uncharacterized LOC105639237 (LOC105639237), mRNA	sp|O04716|MSH6_ARATH/8e-08/DNA mismatch repair protein MSH6 OS=Arabidopsis thaliana GN=MSH6 PE=1 SV=2	spen:107008263/2e-11/DNA mismatch repair protein MSH6; K08737 DNA mismatch repair protein MSH6	NA	NA	NA
Vp6918	gi|802537114|ref|XP_012091706.1|/0/PREDICTED: ABC transporter D family member 1 [Jatropha curcas] &gt;gi|802537118|ref|XP_012091778.1| PREDICTED: ABC transporter D family member 1 [Jatropha curcas] &gt;gi|802537122|ref|XP_012091858.1| PREDICTED: ABC transporter D family member 1 [Jatropha curcas] &gt;gi|643741371|gb|KDP46847.1| hypothetical protein JCGZ_24056 [Jatropha curcas]	gi|566567749|gb|KF701641.1|/0.0/Hevea brasiliensis peroxisomal membrane protein (PMP1) mRNA, complete cds	sp|Q94FB9|AB1D_ARATH/0.0/ABC transporter D family member 1 OS=Arabidopsis thaliana GN=ABCC1 PE=1 SV=1	pmum:103331101/0.0/ABC transporter D family member 1; K05677 ATP-binding cassette, subfamily D (ALD), member 3	sll0182/3e-46/---	PF06472/6.8E-49/ABC transporter transmembrane region 2	NA
Vp6355	gi|743782162|ref|XP_011012854.1|/0/PREDICTED: nuclear-pore anchor [Populus euphratica]	gi|743782161|ref|XM_011014552.1|/0.0/PREDICTED: Populus euphratica nuclear-pore anchor (LOC105116993), mRNA	sp|A4GSN8|NUA_ARATH/0.0/Nuclear-pore anchor OS=Arabidopsis thaliana GN=NUA PE=1 SV=1	jcu:105634597/0.0/nuclear-pore anchor; K09291 nucleoprotein TPR	aq_1006/5e-24/---	PTHR18898/1.2E-190/--	NA
Vp6974	gi|802732943|ref|XP_012086506.1|/0/PREDICTED: uncharacterized protein LOC105645502 [Jatropha curcas] &gt;gi|643712379|gb|KDP25729.1| hypothetical protein JCGZ_23950 [Jatropha curcas]	gi|743895385|ref|XM_011042659.1|/1e-128/PREDICTED: Populus euphratica uncharacterized LOC105137076 (LOC105137076), transcript variant X5, mRNA	NA	jcu:105645502/0.0/uncharacterized LOC105645502; K04650 nuclear receptor co-repressor 1	NA	PS51293/12.559/SANT domain profile.	NA
Vp6795	gi|1000954813|ref|XP_015578078.1|/0/PREDICTED: transcription elongation factor SPT6 [Ricinus communis]	gi|743896152|ref|XM_011043050.1|/0.0/PREDICTED: Populus euphratica transcription elongation factor SPT6-like (LOC105137333), transcript variant X3, mRNA	NA	rcu:8288288/0.0/transcription elongation factor SPT6; K11292 transcription elongation factor SPT6	SPAC1F7.01c/1e-57/---	PF14635/2.2E-22/Helix-hairpin-helix motif	NA
Vp7119	gi|743797850|ref|XP_011009167.1|/0/PREDICTED: protein PHYLLO, chloroplastic isoform X2 [Populus euphratica]	gi|743797849|ref|XM_011010865.1|/1e-177/PREDICTED: Populus euphratica protein PHYLLO, chloroplastic (LOC105114338), transcript variant X2, mRNA	sp|Q15KI9|PHYLO_ARATH/0.0/Protein PHYLLO, chloroplastic OS=Arabidopsis thaliana GN=PHYLLO PE=2 SV=2	sind:105161713/0.0/protein PHYLLO, chloroplastic; K14759 isochorismate synthase / 2-succinyl-5-enolpyruvyl-6-hydroxy-3-cyclohexene-1-carboxylate synthase / 2-succinyl-6-hydroxy-2,4-cyclohexadiene-1-carboxylate synthase / O-succinylbenzoate synthase [EC:5.4.4.2 2.2.1.9 4.2.99.20 4.2.1.113]	YPO2527/8e-74/---	PTHR10992:SF775/9.1E-122/--	NA
Vp6815	gi|743811022|ref|XP_011018900.1|/0/PREDICTED: pleiotropic drug resistance protein 2-like [Populus euphratica]	gi|566175740|ref|XM_006381240.1|/0.0/Populus trichocarpa ABC transporter family protein (POPTR_0006s11590g) mRNA, complete cds	sp|Q2PCF1|PDR2_NICPL/0.0/Pleiotropic drug resistance protein 2 OS=Nicotiana plumbaginifolia GN=PDR2 PE=1 SV=1	apro:F751_4082/4e-50/ATP-binding cassette sub-family G member 2; K05681 ATP-binding cassette, subfamily G (WHITE), member 2	YDR406w_3/1e-57/---	PTHR19241:SF261/0.0/--	NA
Vp6497	gi|566177263|ref|XP_002308377.2|/0/hypothetical protein POPTR_0006s20460g [Populus trichocarpa] &gt;gi|550336722|gb|EEE91900.2| hypothetical protein POPTR_0006s20460g [Populus trichocarpa]	gi|743807246|ref|XM_011019644.1|/0.0/PREDICTED: Populus euphratica uncharacterized LOC105121118 (LOC105121118), transcript variant X1, mRNA	sp|Q05609|CTR1_ARATH/5e-38/Serine/threonine-protein kinase CTR1 OS=Arabidopsis thaliana GN=CTR1 PE=1 SV=1	lja:Lj0g3v0190659.2/1e-172/Lj0g3v0190659.2; -; K04422 mitogen-activated protein kinase kinase kinase 13 [EC:2.7.11.25]	YAR019c/9e-17/---	PTHR23257/9.6E-38/--	NA
Vp7441	gi|1000984856|ref|XP_002511391.2|/0/PREDICTED: pantothenate kinase 2 [Ricinus communis]	gi|743915164|ref|XM_011003228.1|/0.0/PREDICTED: Populus euphratica pantothenate kinase 2-like (LOC105108777), transcript variant X2, mRNA	sp|Q8L5Y9|PANK2_ARATH/0.0/Pantothenate kinase 2 OS=Arabidopsis thaliana GN=PANK2 PE=1 SV=2	rcu:8288998/0.0/pantothenate kinase 2; K09680 type II pantothenate kinase [EC:2.7.1.33]	SPBC4B4.01c/3e-76/---	PF01937/1.0E-13/Protein of unknown function DUF89	NA
Vp7368	gi|1000966330|ref|XP_015574707.1|/0/PREDICTED: LOW QUALITY PROTEIN: uncharacterized protein LOC8261314 [Ricinus communis]	gi|743783258|ref|XM_011020932.1|/0.0/PREDICTED: Populus euphratica uncharacterized LOC105122026 (LOC105122026), mRNA	NA	rcu:8261314/0.0/uncharacterized LOC8261314; K19525 vacuolar protein sorting-associated protein 13A/C	YLL040c/3e-08/---	PTHR16166:SF93/8.5E-196/--	NA
Vp7110	gi|802716922|ref|XP_012085174.1|/0/PREDICTED: CLIP-associated protein [Jatropha curcas] &gt;gi|802716925|ref|XP_012085175.1| PREDICTED: CLIP-associated protein [Jatropha curcas] &gt;gi|643713766|gb|KDP26431.1| hypothetical protein JCGZ_17589 [Jatropha curcas]	gi|566159932|ref|XM_002303058.2|/0.0/Populus trichocarpa CLIP-associating family protein (POPTR_0002s25450g) mRNA, complete cds	sp|Q8RWY6|CLASP_ARATH/0.0/CLIP-associated protein OS=Arabidopsis thaliana GN=CLASP PE=1 SV=1	rcu:8262781/0.0/CLIP-associated protein; K16578 CLIP-associating protein 1/2	NA	PTHR21567:SF9/7.3E-45/--	NA
Vp7724	gi|297739935|emb|CBI30117.3|/0/unnamed protein product [Vitis vinifera]	gi|566174303|ref|XM_002308848.2|/0.0/Populus trichocarpa ferredoxin-dependent glutamate synthase family protein (POPTR_0006s03660g) mRNA, complete cds	sp|Q43155|GLTB_SPIOL/0.0/Ferredoxin-dependent glutamate synthase, chloroplastic OS=Spinacia oleracea PE=1 SV=3	vvi:100233082/0.0/ferredoxin-dependent glutamate synthase, chloroplastic; K00284 glutamate synthase (ferredoxin) [EC:1.4.7.1]	alr4344_2/0.0/---	PTHR11938:SF94/0.0/--	NA
Vp7566	gi|703096964|ref|XP_010095988.1|/0/E3 ubiquitin-protein ligase KEG [Morus notabilis] &gt;gi|587873496|gb|EXB62681.1| E3 ubiquitin-protein ligase KEG [Morus notabilis]	gi|743835288|ref|XM_011026680.1|/0.0/PREDICTED: Populus euphratica E3 ubiquitin-protein ligase KEG-like (LOC105125987), mRNA	sp|Q9FY48|KEG_ARATH/0.0/E3 ubiquitin-protein ligase KEG OS=Arabidopsis thaliana GN=KEG PE=1 SV=2	cmo:103491469/0.0/E3 ubiquitin-protein ligase KEG-like; K16279 E3 ubiquitin-protein ligase KEG [EC:2.7.11.1 2.3.2.27]	PAE1861/3e-11/---	PTHR22967:SF69/5.0E-189/--	NA
Vp7397	gi|802640369|ref|XP_012078779.1|/0/PREDICTED: nuclear pore complex protein NUP205 [Jatropha curcas]	gi|743810752|ref|XM_011020535.1|/0.0/PREDICTED: Populus euphratica nuclear pore complex protein NUP205 (LOC105121754), transcript variant X2, mRNA	NA	jcu:105639358/0.0/nuclear pore complex protein NUP205; K14310 nuclear pore complex protein Nup205	NA	PF11894/2.6E-66/Nuclear pore complex scaffold, nucleoporins 186/192/205	NA
Vp7283	gi|802632884|ref|XP_012077344.1|/0/PREDICTED: uncharacterized protein LOC105638192 isoform X1 [Jatropha curcas]	gi|743941237|ref|XM_011016802.1|/0.0/PREDICTED: Populus euphratica uncharacterized LOC105118772 (LOC105118772), transcript variant X2, mRNA	NA	jcu:105638192/0.0/uncharacterized LOC105638192; K17613 calcineurin-binding protein cabin-1	NA	PTHR15502/6.8E-187/--	NA
Vp6701	gi|743932285|ref|XP_011010430.1|/0/PREDICTED: ABC transporter G family member 29-like [Populus euphratica]	gi|566149827|ref|XM_002298204.2|/0.0/Populus trichocarpa ABC transporter family protein (POPTR_0001s19030g) mRNA, complete cds	sp|Q9XIE2|AB36G_ARATH/0.0/ABC transporter G family member 36 OS=Arabidopsis thaliana GN=ABCG36 PE=1 SV=1	sot:102580570/5e-56/ABC transporter G family member 6-like; K05681 ATP-binding cassette, subfamily G (WHITE), member 2	YDR406w_3/2e-58/---	PS50893/14.039/ATP-binding cassette, ABC transporter-type domain profile.	NA
Vp7192	gi|802759643|ref|XP_012089387.1|/0/PREDICTED: translational activator GCN1 [Jatropha curcas]	gi|743916095|ref|XM_011003718.1|/0.0/PREDICTED: Populus euphratica translational activator GCN1 (LOC105109119), mRNA	sp|Q38950|2AAB_ARATH/3e-06/Serine/threonine-protein phosphatase 2A 65 kDa regulatory subunit A beta isoform OS=Arabidopsis thaliana GN=PP2AA2 PE=1 SV=2	mis:MICPUN_113371/7e-55/ABC transporter; K03235 elongation factor 3	all3465_2/3e-09/---	PF13646/2.1E-8/HEAT repeats	NA
Vp7386	gi|743909414|ref|XP_011048187.1|/0/PREDICTED: calpain-type cysteine protease DEK1-like isoform X2 [Populus euphratica]	gi|743909411|ref|XM_011049883.1|/0.0/PREDICTED: Populus euphratica calpain-type cysteine protease DEK1-like (LOC105142310), transcript variant X2, mRNA	sp|Q8RVL2|DEK1_ARATH/0.0/Calpain-type cysteine protease DEK1 OS=Arabidopsis thaliana GN=DEK1 PE=1 SV=1	lja:Lj4g3v2678620.1/1e-70/Lj4g3v2678620.1; -; K08585 calpain, invertebrate [EC:3.4.22.-]	NA	PTHR10183:SF267/2.5E-113/--	NA
Vp7357	gi|802688167|ref|XP_012082581.1|/0/PREDICTED: ferredoxin-dependent glutamate synthase, chloroplastic isoform X2 [Jatropha curcas]	gi|566174303|ref|XM_002308848.2|/0.0/Populus trichocarpa ferredoxin-dependent glutamate synthase family protein (POPTR_0006s03660g) mRNA, complete cds	sp|P23225|GLTB_MAIZE/0.0/Ferredoxin-dependent glutamate synthase, chloroplastic OS=Zea mays GN=GLSF PE=1 SV=1	jcu:105642370/0.0/ferredoxin-dependent glutamate synthase, chloroplastic; K00284 glutamate synthase (ferredoxin) [EC:1.4.7.1]	SMc04028_2/0.0/---	PTHR11938:SF94/1.7E-271/--	NA
Vp7829	gi|566151425|ref|XP_006369654.1|/0/hypothetical protein POPTR_0001s28220g [Populus trichocarpa] &gt;gi|566151427|ref|XP_006369655.1| hypothetical protein POPTR_0001s28220g [Populus trichocarpa] &gt;gi|566151429|ref|XP_006369656.1| hypothetical protein POPTR_0001s28220g [Populus trichocarpa] &gt;gi|566151431|ref|XP_002298469.2| hypothetical protein POPTR_0001s28220g [Populus trichocarpa] &gt;gi|55…	gi|802558914|ref|XM_012210504.1|/1e-163/PREDICTED: Jatropha curcas protein SMG7 (LOC105628990), transcript variant X1, mRNA	sp|A9QM73|SMG7_ARATH/0.0/Protein SMG7 OS=Arabidopsis thaliana GN=SMG7 PE=2 SV=1	gra:105782491/0.0/protein SMG7-like; K14409 protein SMG7	NA	PTHR15696:SF0/2.6E-126/--	NA
Vp7381	gi|255564132|ref|XP_002523063.1|/0/PREDICTED: ABC transporter C family member 14 [Ricinus communis] &gt;gi|1000957321|ref|XP_015577230.1| PREDICTED: ABC transporter C family member 14 [Ricinus communis] &gt;gi|223537625|gb|EEF39248.1| multidrug resistance-associated protein 2, 6 (mrp2, 6), abc-transoprter, putative [Ricinus communis]	gi|566159141|ref|XM_002301440.2|/0.0/Populus trichocarpa glutathione-conjugate transporter family protein (POPTR_0002s20700g) mRNA, complete cds	sp|Q7DM58|AB4C_ARATH/0.0/ABC transporter C family member 4 OS=Arabidopsis thaliana GN=ABCC4 PE=2 SV=2	jcu:105642509/0.0/ABC transporter C family member 4; K05666 ATP-binding cassette, subfamily C (CFTR/MRP), member 2	SPAC3F10.11c/0.0/---	PTHR24223/0.0/--	biological_process:GO:0009414//response to water deprivation;GO:0010118//stomatal movement;GO:0055114//oxidation-reduction process;GO:0009611//response to wounding;GO:0055085//transmembrane transport;GO:0015884//folic acid transport;GO:0009624//response to nematode;GO:0006200//ATP catabolic process;cellular_component:GO:0016021//integral component of membrane;GO:0005886//plasma membrane;GO:000577…
Vp7932	gi|802613400|ref|XP_012074701.1|/0/PREDICTED: RNA-binding protein 5 isoform X3 [Jatropha curcas]	gi|802613399|ref|XM_012219311.1|/0.0/PREDICTED: Jatropha curcas RNA-binding protein 5 (LOC105636133), transcript variant X3, mRNA	sp|Q2QKB3|U2A2A_WHEAT/1e-11/Splicing factor U2af large subunit A OS=Triticum aestivum GN=U2AF65A PE=2 SV=1	jcu:105636133/0.0/RNA-binding protein 5; K13094 RNA-binding protein 5/10	SPAC140.02/2e-06/---	PS50102/17.455/Eukaryotic RNA Recognition Motif (RRM) profile.	NA
Vp7948	gi|566190589|ref|XP_002314849.2|/0/hypothetical protein POPTR_0010s13190g [Populus trichocarpa] &gt;gi|550329709|gb|EEF01020.2| hypothetical protein POPTR_0010s13190g [Populus trichocarpa]	gi|743784430|ref|XM_011024082.1|/0.0/PREDICTED: Populus euphratica uncharacterized LOC105124168 (LOC105124168), transcript variant X3, mRNA	NA	rcu:8260390/0.0/uncharacterized LOC8260390; K16276 zinc finger protein-like protein	NA	PTHR21319:SF9/7.6E-220/--	NA
Vp6516	gi|743829464|ref|XP_011023525.1|/0/PREDICTED: uncharacterized protein LOC105124982 [Populus euphratica] &gt;gi|743829468|ref|XP_011023526.1| PREDICTED: uncharacterized protein LOC105124982 [Populus euphratica]	gi|743926760|ref|XM_011009252.1|/1e-06/PREDICTED: Populus euphratica uncharacterized LOC105113187 (LOC105113187), transcript variant X4, mRNA	sp|P60838|DRL1_ARATH/5e-06/Probable disease resistance protein At1g12280 OS=Arabidopsis thaliana GN=At1g12280 PE=3 SV=1	csv:101219523/1e-32/disease resistance protein At4g27190-like; K13459 disease resistance protein RPS2	NA	PTHR33463:SF3/4.4E-15/--	NA
Vp7614	gi|225463167|ref|XP_002267200.1|/0/PREDICTED: DNA (cytosine-5)-methyltransferase 1-like [Vitis vinifera]	gi|802563146|ref|XM_012211348.1|/0.0/PREDICTED: Jatropha curcas DNA (cytosine-5)-methyltransferase 1A-like (LOC105629712), mRNA	sp|B1Q3J6|DNM1B_ORYSJ/0.0/DNA (cytosine-5)-methyltransferase 1B OS=Oryza sativa subsp. japonica GN=MET1B PE=2 SV=1	jcu:105629712/0.0/DNA (cytosine-5)-methyltransferase 1A-like; K00558 DNA (cytosine-5)-methyltransferase 1 [EC:2.1.1.37]	HP0051/7e-10/---	PTHR10629/1.9E-140/--	biological_process:GO:0006306//DNA methylation;molecular_function:GO:0008168//methyltransferase activity;
Vp7776	gi|802621603|ref|XP_012076059.1|/0/PREDICTED: uncharacterized protein LOC105637253 isoform X2 [Jatropha curcas] &gt;gi|643725418|gb|KDP34485.1| hypothetical protein JCGZ_12768 [Jatropha curcas]	gi|743891908|ref|XM_011041186.1|/0.0/PREDICTED: Populus euphratica uncharacterized LOC105136031 (LOC105136031), mRNA	NA	NA	NA	PTHR16897/0.0/--	NA
Vp6557	gi|802750834|ref|XP_012087884.1|/0/PREDICTED: RNA polymerase II C-terminal domain phosphatase-like 2 [Jatropha curcas]	gi|743907989|ref|XM_011049138.1|/0.0/PREDICTED: Populus euphratica RNA polymerase II C-terminal domain phosphatase-like 2 (LOC105141783), transcript variant X2, mRNA	sp|Q5YDB5|CPL2_ARATH/0.0/RNA polymerase II C-terminal domain phosphatase-like 2 OS=Arabidopsis thaliana GN=CPL2 PE=1 SV=3	jcu:105646612/0.0/RNA polymerase II C-terminal domain phosphatase-like 2; K18998 RNA polymerase II C-terminal domain phosphatase-like 1/2 [EC:3.1.3.16]	NA	PTHR23081/4.1E-78/--	NA
Vp7586	gi|566153547|ref|XP_002300436.2|/2.26354e-172/hypothetical protein POPTR_0001s38870g [Populus trichocarpa] &gt;gi|550349211|gb|EEE85241.2| hypothetical protein POPTR_0001s38870g [Populus trichocarpa]	gi|802562481|ref|XM_012211002.1|/9e-07/PREDICTED: Jatropha curcas double-stranded RNA-binding protein 1-like (LOC105629410), mRNA	sp|Q7XBQ9|RGA2_SOLBU/5e-64/Disease resistance protein RGA2 OS=Solanum bulbocastanum GN=RGA2 PE=1 SV=1	mtr:MTR_0002s0120/4e-98/LRR and NB-ARC domain disease resistance protein; K19613 leucine-rich repeat protein SHOC2	MA2301_1/3e-06/---	PF00931/2.4E-65/NB-ARC domain	NA
Vp7539	gi|802639947|ref|XP_012078606.1|/0/PREDICTED: uncharacterized protein LOC105639237 [Jatropha curcas] &gt;gi|643722525|gb|KDP32275.1| hypothetical protein JCGZ_13200 [Jatropha curcas]	gi|802639946|ref|XM_012223216.1|/1e-120/PREDICTED: Jatropha curcas uncharacterized LOC105639237 (LOC105639237), mRNA	NA	sind:105163053/1e-08/DNA mismatch repair protein MSH6; K08737 DNA mismatch repair protein MSH6	NA	PTHR13793:SF94/3.0E-133/--	NA
Vp7519	gi|566186612|ref|XP_002314046.2|/0/DNA topoisomerase family protein [Populus trichocarpa] &gt;gi|550331162|gb|EEE88001.2| DNA topoisomerase family protein [Populus trichocarpa]	gi|743937834|ref|XM_011015031.1|/0.0/PREDICTED: Populus euphratica DNA topoisomerase 2-like (LOC105117379), transcript variant X6, mRNA	sp|O24308|TOP2_PEA/0.0/DNA topoisomerase 2 OS=Pisum sativum GN=TOP2 PE=2 SV=1	pop:POPTR_0009s06380g/0.0/POPTRDRAFT_557797; DNA topoisomerase family protein; K03164 DNA topoisomerase II [EC:5.99.1.3]	SPBC1A4.03c_2/4e-130/---	PF00521/1.7E-126/DNA gyrase/topoisomerase IV, subunit A	NA
Vp8212	gi|743894243|ref|XP_011040367.1|/0/PREDICTED: putative E3 ubiquitin-protein ligase LIN isoform X1 [Populus euphratica]	gi|156564452|gb|AC209107.1|/7e-66/Populus trichocarpa clone POP088-K16, complete sequence	sp|O22077|RBS_FAGCR/2e-74/Ribulose bisphosphate carboxylase small chain, chloroplastic OS=Fagus crenata GN=RBCS1 PE=2 SV=1	jcu:105650677/7e-75/ribulose bisphosphate carboxylase small chain, chloroplastic-like; K01602 ribulose-bisphosphate carboxylase small chain [EC:4.1.1.39]	slr0012/1e-18/---	PTHR35549/2.9E-187/--	NA
Vp6946	gi|944221380|gb|KQK85827.1|/7.48759e-135/hypothetical protein SETIT_020764mg [Setaria italica]	gi|929046211|gb|KR059940.1|/0.0/Cannabis sativa cultivar Carmagnola mitochondrion, complete genome	sp|P93306|NDUS2_ARATH/2e-121/NADH dehydrogenase [ubiquinone] iron-sulfur protein 2 OS=Arabidopsis thaliana GN=NAD7 PE=2 SV=2	bna:4237893/2e-119/nad7, BrnapMp001; NADH dehydrogenase subunit 7; K03935 NADH dehydrogenase (ubiquinone) Fe-S protein 2 [EC:1.6.5.3 1.6.99.3]	RP354/2e-74/---	NA	biological_process:GO:0055114//oxidation-reduction process;cellular_component:GO:0005739//mitochondrion;molecular_function:GO:0016651//oxidoreductase activity, acting on NAD(P)H;GO:0048038//quinone binding;GO:0051287//NAD binding;
Vp6893	gi|568865415|ref|XP_006486071.1|/0/PREDICTED: uncharacterized protein LOC102610806 isoform X2 [Citrus sinensis]	gi|743844236|ref|XM_011028847.1|/2e-51/PREDICTED: Populus euphratica uncharacterized LOC105127511 (LOC105127511), transcript variant X3, mRNA	NA	NA	NA	PF10650/5.8E-11/Putative zinc-finger domain	NA
Vp7649	gi|566175229|ref|XP_002309059.2|/0/hypothetical protein POPTR_0006s08580g [Populus trichocarpa] &gt;gi|550335794|gb|EEE92582.2| hypothetical protein POPTR_0006s08580g [Populus trichocarpa]	gi|1000940985|ref|XM_015727305.1|/1e-170/PREDICTED: Ricinus communis E3 ubiquitin-protein ligase PRT6 (LOC8268279), transcript variant X2, mRNA	NA	ats:F775_07887/3e-127/E3 ubiquitin-protein ligase UBR2; K10626 E3 ubiquitin-protein ligase UBR2 [EC:2.3.2.27]	NA	PTHR21497:SF24/1.5E-221/--	NA
Vp7575	gi|566169427|ref|XP_006382685.1|/0/putative disease resistance gene NBS-LRR family protein [Populus trichocarpa] &gt;gi|550338050|gb|ERP60482.1| putative disease resistance gene NBS-LRR family protein [Populus trichocarpa]	NA	sp|Q9T048|DRL27_ARATH/3e-65/Disease resistance protein At4g27190 OS=Arabidopsis thaliana GN=At4g27190 PE=2 SV=1	aip:107627481/1e-142/probable disease resistance protein At4g27220; K13459 disease resistance protein RPS2	CAC3274_2/3e-06/---	SM00382/0.0027/ATPases associated with a variety of cellular activities	NA
Vp7278	gi|743843327|ref|XP_011026929.1|/0/PREDICTED: protein SPA1-RELATED 2 [Populus euphratica]	gi|743843326|ref|XM_011028627.1|/1e-131/PREDICTED: Populus euphratica protein SPA1-RELATED 2 (LOC105127362), mRNA	sp|Q9T014|SPA2_ARATH/0.0/Protein SPA1-RELATED 2 OS=Arabidopsis thaliana GN=SPA2 PE=1 SV=2	rcu:8287736/0.0/protein SPA1-RELATED 2; K16240 protein suppressor of PHYA-105 1	BS_yloP_1/4e-06/---	PS50294/16.19/Trp-Asp (WD) repeats circular profile.	molecular_function:GO:0003824//catalytic activity;
Vp7725	gi|947068961|gb|KRH17852.1|/4.11636e-154/hypothetical protein GLYMA_13G021700, partial [Glycine max]	gi|984915457|gb|KT459258.1|/0.0/Viola pedatifida voucher Kellar_1425 26S ribosomal RNA gene, partial sequence	sp|Q5Z9S8|PDR12_ORYSJ/3e-80/Pleiotropic drug resistance protein 12 OS=Oryza sativa subsp. japonica GN=PDR12 PE=2 SV=1	ppp:PHYPADRAFT_11555/4e-09/ppabcg9; ATP-binding cassette transporter, subfamily G, member 9, group WBC protein PpABCG9; K05681 ATP-binding cassette, subfamily G (WHITE), member 2	YDR406w_2/6e-07/---	PF01061/3.0E-12/ABC-2 type transporter	NA
Vp7256	gi|743916294|ref|XP_011002120.1|/0/PREDICTED: uncharacterized protein LOC105109197 [Populus euphratica]	gi|802773879|ref|XM_012235395.1|/8e-69/PREDICTED: Jatropha curcas uncharacterized LOC105648895 (LOC105648895), mRNA	NA	jcu:105648895/0.0/uncharacterized LOC105648895; K17592 sacsin	NA	PTHR32387/1.2E-263/--	NA
Vp7243	gi|731369608|ref|XP_010656773.1|/2.10206e-174/PREDICTED: uncharacterized protein LOC100261233 isoform X1 [Vitis vinifera]	gi|802596395|ref|XM_012216835.1|/0.0/PREDICTED: Jatropha curcas uncharacterized LOC105634064 (LOC105634064), mRNA	NA	cme:CYME_CME192C/5e-07/uridine kinase; K00876 uridine kinase [EC:2.7.1.48]	CPn0735/6e-09/---	PTHR10285:SF53/8.7E-52/--	NA
Vp7163	gi|802640476|ref|XP_012078831.1|/0/PREDICTED: protein STICHEL-like [Jatropha curcas] &gt;gi|643722687|gb|KDP32437.1| hypothetical protein JCGZ_13362 [Jatropha curcas]	gi|566168352|ref|XM_006385040.1|/0.0/Populus trichocarpa STICHEL family protein (POPTR_0004s23940g) mRNA, complete cds	sp|O64728|STI_ARATH/0.0/Protein STICHEL OS=Arabidopsis thaliana GN=STI PE=1 SV=2	olu:OSTLU_119614/1e-19/rfc5; replication factor C subunit 5 (36kDa), probable; K10756 replication factor C subunit 3/5	alr4932/8e-61/---	PF12169/1.8E-7/DNA polymerase III subunits gamma and tau domain III	biological_process:GO:0010091//trichome branching;GO:0006260//DNA replication;cellular_component:GO:0009360//DNA polymerase III complex;GO:0005886//plasma membrane;molecular_function:GO:0003677//DNA binding;GO:0005524//ATP binding;GO:0003887//DNA-directed DNA polymerase activity;GO:0017111//nucleoside-triphosphatase activity;
Vp7369	gi|823151101|ref|XP_012475379.1|/0/PREDICTED: eukaryotic translation initiation factor 4G-like isoform X1 [Gossypium raimondii]	gi|802700520|ref|XM_012228353.1|/0.0/PREDICTED: Jatropha curcas eukaryotic translation initiation factor 4G (LOC105643252), transcript variant X2, mRNA	sp|Q76E23|IF4G_ARATH/0.0/Eukaryotic translation initiation factor 4G OS=Arabidopsis thaliana GN=EIF4G PE=1 SV=2	jcu:105643252/0.0/eukaryotic translation initiation factor 4G; K03260 translation initiation factor 4G	NA	PTHR23253:SF26/0.0/--	NA
Vp6983	gi|802620428|ref|XP_012075562.1|/0/PREDICTED: protein MOR1 [Jatropha curcas]	gi|743894663|ref|XM_011042285.1|/0.0/PREDICTED: Populus euphratica protein MOR1-like (LOC105136801), mRNA	sp|Q94FN2|MOR1_ARATH/0.0/Protein MOR1 OS=Arabidopsis thaliana GN=MOR1 PE=1 SV=1	jcu:105636819/0.0/protein MOR1; K16803 cytoskeleton-associated protein 5	NA	PTHR12609/0.0/--	biological_process:GO:0006886//intracellular protein transport;GO:0000226//microtubule cytoskeleton organization;GO:0009920//cell plate formation involved in plant-type cell wall biogenesis;cellular_component:GO:0009524//phragmoplast;GO:0005874//microtubule;GO:0005819//spindle;GO:0030981//cortical microtubule cytoskeleton;GO:0009574//preprophase band;molecular_function:GO:0008017//microtubule bin…
Vp8006	gi|567910895|ref|XP_006447761.1|/0/hypothetical protein CICLE_v10014054mg [Citrus clementina] &gt;gi|567910897|ref|XP_006447762.1| hypothetical protein CICLE_v10014054mg [Citrus clementina] &gt;gi|568830440|ref|XP_006469507.1| PREDICTED: nuclear pore complex protein NUP133 [Citrus sinensis] &gt;gi|568830442|ref|XP_006469508.1| PREDICTED: nuclear pore complex protein NUP133 [Citrus sinensis] &gt;g…	gi|802668714|ref|XM_012226051.1|/0.0/PREDICTED: Jatropha curcas nuclear pore complex protein NUP133 (LOC105641494), transcript variant X2, mRNA	NA	cit:102609623/0.0/nuclear pore complex protein NUP133; K14300 nuclear pore complex protein Nup133	NA	PTHR13405/2.5E-27/--	NA
Vp7490	gi|1000952308|ref|XP_015578911.1|/0/PREDICTED: LOW QUALITY PROTEIN: auxin transport protein BIG [Ricinus communis]	gi|743820242|ref|XM_011022791.1|/0.0/PREDICTED: Populus euphratica auxin transport protein BIG (LOC105123276), transcript variant X3, mRNA	sp|Q9SRU2|BIG_ARATH/0.0/Auxin transport protein BIG OS=Arabidopsis thaliana GN=BIG PE=1 SV=2	rcu:8277291/0.0/auxin transport protein BIG; K10691 E3 ubiquitin-protein ligase UBR4 [EC:2.3.2.27]	NA	PTHR21725/3.5E-233/--	NA
Vp7885	gi|802543853|ref|XP_012082468.1|/0/PREDICTED: paired amphipathic helix protein Sin3-like 2 isoform X2 [Jatropha curcas]	gi|802543852|ref|XM_012227078.1|/0.0/PREDICTED: Jatropha curcas paired amphipathic helix protein Sin3-like 2 (LOC105642285), transcript variant X2, mRNA	sp|Q9SRH9|SNL1_ARATH/0.0/Paired amphipathic helix protein Sin3-like 1 OS=Arabidopsis thaliana GN=SNL1 PE=1 SV=2	rcu:8280604/0.0/paired amphipathic helix protein Sin3-like 2; K11644 paired amphipathic helix protein Sin3a	SPBC12C2.10c/9e-36/---	SM00761/8.3E-57/Histone deacetylase (HDAC) interacting	NA
Vp7514	gi|802577764|ref|XP_012069167.1|/0/PREDICTED: putative uncharacterized protein At4g01020, chloroplastic [Jatropha curcas] &gt;gi|802577766|ref|XP_012069168.1| PREDICTED: putative uncharacterized protein At4g01020, chloroplastic [Jatropha curcas] &gt;gi|643734089|gb|KDP40932.1| hypothetical protein JCGZ_24931 [Jatropha curcas]	gi|1000957973|ref|XM_015721453.1|/1e-177/PREDICTED: Ricinus communis ATP-dependent RNA helicase DEAH12, chloroplastic (LOC8266812), mRNA	sp|Q38953|DHX8_ARATH/9e-107/Probable pre-mRNA-splicing factor ATP-dependent RNA helicase OS=Arabidopsis thaliana GN=At3g26560 PE=1 SV=2	rcu:8266812/0.0/ATP-dependent RNA helicase DEAH12, chloroplastic; K12818 ATP-dependent RNA helicase DHX8/PRP22 [EC:3.6.4.13]	SPAC10F6.02c_2/2e-98/---	PF04408/3.3E-11/Helicase associated domain (HA2)	cellular_component:GO:0005622//intracellular;molecular_function:GO:0005524//ATP binding;GO:0008270//zinc ion binding;GO:0003676//nucleic acid binding;GO:0008026//ATP-dependent helicase activity;
Vp7154	gi|1000969843|ref|XP_015573615.1|/0/PREDICTED: methyl-CpG-binding domain-containing protein 9 [Ricinus communis]	gi|743929423|ref|XM_011010644.1|/1e-98/PREDICTED: Populus euphratica methyl-CpG-binding domain-containing protein 9 (LOC105114177), mRNA	sp|Q9SGH2|MBD9_ARATH/0.0/Methyl-CpG-binding domain-containing protein 9 OS=Arabidopsis thaliana GN=MBD9 PE=2 SV=1	dosa:Os01t0883400-00/9e-13/Os01g0883400; Similar to PHD finger protein-like protein (Fragment).; K13196 zinc finger protein ubi-d4	PA1297/1e-06/---	SM00249/3.4E-13/PHD zinc finger	NA
Vp8430	gi|224074303|ref|XP_002304346.1|/0/P-glycoprotein [Populus trichocarpa] &gt;gi|222841778|gb|EEE79325.1| P-glycoprotein [Populus trichocarpa]	gi|224074302|ref|XM_002304310.1|/0.0/Populus trichocarpa P-glycoprotein (POPTR_0003s09320g) mRNA, complete cds	sp|Q8LPK2|AB2B_ARATH/0.0/ABC transporter B family member 2 OS=Arabidopsis thaliana GN=ABCB2 PE=1 SV=3	pop:POPTR_0003s09320g/0.0/POPTRDRAFT_757195; P-glycoprotein; K05658 ATP-binding cassette, subfamily B (MDR/TAP), member 1 [EC:3.6.3.44]	SPCC663.03/0.0/---	PS50929/37.465/ABC transporter integral membrane type-1 fused domain profile.	biological_process:GO:0055085//transmembrane transport;GO:0006200//ATP catabolic process;cellular_component:GO:0016021//integral component of membrane;molecular_function:GO:0005524//ATP binding;GO:0042626//ATPase activity, coupled to transmembrane movement of substances;
Vp7027	gi|659081711|ref|XP_008441475.1|/0/PREDICTED: clathrin heavy chain 1 isoform X2 [Cucumis melo]	gi|743796042|ref|XM_011005616.1|/0.0/PREDICTED: Populus euphratica clathrin heavy chain 1-like (LOC105110540), mRNA	sp|Q0WLB5|CLAH2_ARATH/0.0/Clathrin heavy chain 2 OS=Arabidopsis thaliana GN=CHC2 PE=1 SV=1	cmo:103485582/0.0/clathrin heavy chain 1; K04646 clathrin heavy chain	NA	PS50236/38.192/Clathrin heavy-chain (CHCR) repeat profile.	NA
Vp7058	gi|802634776|ref|XP_012078148.1|/0/PREDICTED: uncharacterized protein LOC105638874 isoform X1 [Jatropha curcas]	gi|1000977671|ref|XM_015716032.1|/0.0/PREDICTED: Ricinus communis uncharacterized LOC8274307 (LOC8274307), transcript variant X2, mRNA	sp|Q9C5X4|ATX1_ARATH/2e-22/Histone-lysine N-methyltransferase ATX1 OS=Arabidopsis thaliana GN=ATX1 PE=1 SV=2	mis:MICPUN_100066/3e-23/set domain protein; K11348 bromodomain and PHD finger-containing protein 1	YPR031w/8e-22/---	PTHR13793/4.1E-217/--	NA
Vp6947	gi|743920229|ref|XP_011004159.1|/0/PREDICTED: E3 ubiquitin-protein ligase UPL4 isoform X2 [Populus euphratica]	gi|743920228|ref|XM_011005857.1|/0.0/PREDICTED: Populus euphratica E3 ubiquitin-protein ligase UPL4 (LOC105110719), transcript variant X3, mRNA	sp|Q9LYZ7|UPL4_ARATH/0.0/E3 ubiquitin-protein ligase UPL4 OS=Arabidopsis thaliana GN=UPL4 PE=3 SV=1	jcu:105642168/0.0/E3 ubiquitin-protein ligase UPL4; K10590 E3 ubiquitin-protein ligase TRIP12 [EC:2.3.2.26]	YKL010c/3e-75/---	PTHR11254:SF350/0.0/--	biological_process:GO:0016567//protein ubiquitination;cellular_component:GO:0005622//intracellular;molecular_function:GO:0004842//ubiquitin-protein transferase activity;
Vp7847	gi|743802364|ref|XP_011016883.1|/6.94734e-170/PREDICTED: pyridoxine/pyridoxamine 5&apos;-phosphate oxidase 1, chloroplastic [Populus euphratica]	gi|1000977987|ref|XM_015716133.1|/1e-146/PREDICTED: Ricinus communis pyridoxine/pyridoxamine 5'-phosphate oxidase 1, chloroplastic (LOC8268378), transcript variant X6, mRNA	sp|Q9LTX3|PPOX1_ARATH/3e-144/Pyridoxine/pyridoxamine 5'-phosphate oxidase 1, chloroplastic OS=Arabidopsis thaliana GN=PPOX1 PE=1 SV=1	jcu:105630673/4e-169/pyridoxine/pyridoxamine 5'-phosphate oxidase 1, chloroplastic; K00275 pyridoxamine 5'-phosphate oxidase [EC:1.4.3.5]; K17759 NAD(P)H-hydrate epimerase [EC:5.1.99.6]	SPAC15A10.05c/2e-43/---	PTHR13232/3.2E-95/--	biological_process:GO:0008615//pyridoxine biosynthetic process;GO:0042823//pyridoxal phosphate biosynthetic process;GO:0055114//oxidation-reduction process;molecular_function:GO:0004733//pyridoxamine-phosphate oxidase activity;GO:0010181//FMN binding;
Vp7743	gi|743802945|ref|XP_011016999.1|/0/PREDICTED: uncharacterized protein LOC105120485 isoform X2 [Populus euphratica]	gi|743802944|ref|XM_011018697.1|/0.0/PREDICTED: Populus euphratica uncharacterized LOC105120485 (LOC105120485), transcript variant X2, mRNA	NA	NA	NA	PTHR15678:SF8/0.0/--	NA
Vp7832	gi|296088584|emb|CBI37575.3|/0/unnamed protein product [Vitis vinifera]	gi|743827385|ref|XM_011024707.1|/1e-159/PREDICTED: Populus euphratica protein TONSOKU (LOC105124615), transcript variant X2, mRNA	sp|Q6Q4D0|TONS_ARATH/0.0/Protein TONSOKU OS=Arabidopsis thaliana GN=TSK PE=1 SV=2	NA	MA1582/3e-06/---	PS50005/6.52/TPR repeat profile.	NA
Vp7777	gi|743881993|ref|XP_011036623.1|/0/PREDICTED: uncharacterized protein LOC105134066 isoform X1 [Populus euphratica]	gi|1000965049|ref|XM_015719598.1|/9e-47/PREDICTED: Ricinus communis uncharacterized LOC8280110 (LOC8280110), transcript variant X3, mRNA	NA	NA	NA	NA	NA
Vp7827	gi|223531760|gb|EEF33580.1|/0/kinesin, putative [Ricinus communis]	gi|802561524|ref|XM_012210941.1|/0.0/PREDICTED: Jatropha curcas phragmoplast orienting kinesin 2 (LOC105629363), transcript variant X2, mRNA	sp|Q27IK7|POK1_ARATH/4e-134/Phragmoplast orienting kinesin-1 OS=Arabidopsis thaliana GN=POK1 PE=1 SV=1	jcu:105629363/0.0/phragmoplast orienting kinesin 2; K10400 kinesin family member 15	SPAC1834.07/6e-54/---	PTHR24115:SF388/4.6E-22/--	NA
Vp7937	gi|802574086|ref|XP_012068651.1|/0/PREDICTED: F-box protein At3g54460 isoform X1 [Jatropha curcas] &gt;gi|643733681|gb|KDP40524.1| hypothetical protein JCGZ_24523 [Jatropha curcas]	gi|743817325|ref|XM_011022086.1|/0.0/PREDICTED: Populus euphratica F-box protein At3g54460 (LOC105122795), mRNA	sp|Q9M1I1|FB304_ARATH/0.0/F-box protein At3g54460 OS=Arabidopsis thaliana GN=At3g54460 PE=2 SV=1	dosa:Os02t0527100-01/2e-31/Os02g0527100; DEAD-like helicase, N-terminal domain containing protein.; K15505 DNA repair protein RAD5 [EC:3.6.4.-]	SPAC17A2.12/7e-29/---	PF00176/4.9E-35/SNF2 family N-terminal domain	molecular_function:GO:1901363//heterocyclic compound binding;GO:0097159//organic cyclic compound binding;
Vp8322	gi|674913486|emb|CDY19671.1|/6.6358e-124/BnaC09g29270D [Brassica napus]	gi|808781801|gb|KP749924.1|/0.0/Viola seoulensis plastid, complete genome	sp|Q49KT9|YCF68_EUCGG/2e-31/Uncharacterized protein ycf68 OS=Eucalyptus globulus subsp. globulus GN=ycf68-1 PE=3 SV=1	ats:F775_29851/1e-11/Glucose-6-phosphate isomerase; K01810 glucose-6-phosphate isomerase [EC:5.3.1.9]	NA	NA	NA
Vp7965	gi|566214500|ref|XP_002324959.2|/0/ABC transporter family protein [Populus trichocarpa] &gt;gi|550318161|gb|EEF03524.2| ABC transporter family protein [Populus trichocarpa]	gi|566214499|ref|XM_002324923.2|/0.0/Populus trichocarpa ABC transporter family protein (POPTR_0018s06370g) mRNA, complete cds	sp|O81016|AB32G_ARATH/0.0/ABC transporter G family member 32 OS=Arabidopsis thaliana GN=ABCG32 PE=1 SV=1	apro:F751_4082/2e-50/ATP-binding cassette sub-family G member 2; K05681 ATP-binding cassette, subfamily G (WHITE), member 2	YDR406w_3/7e-56/---	PF00005/2.0E-9/ABC transporter	NA
Vp8106	gi|802604247|ref|XP_012073523.1|/0/PREDICTED: uncharacterized protein LOC105635137 [Jatropha curcas] &gt;gi|802604249|ref|XP_012073524.1| PREDICTED: uncharacterized protein LOC105635137 [Jatropha curcas] &gt;gi|643728773|gb|KDP36710.1| hypothetical protein JCGZ_08001 [Jatropha curcas]	gi|743874753|ref|XM_011036449.1|/0.0/PREDICTED: Populus euphratica uncharacterized LOC105132771 (LOC105132771), transcript variant X5, mRNA	sp|P0CB22|ATX2_ARATH/4e-36/Histone-lysine N-methyltransferase ATX2 OS=Arabidopsis thaliana GN=ATX2 PE=2 SV=1	pmum:103330802/0.0/histone-lysine N-methyltransferase ATXR7; K11422 histone-lysine N-methyltransferase SETD1 [EC:2.1.1.43]	SPCC306.04c/1e-49/---	PS50829/9.525/GYF domain profile.	NA
Vp7897	gi|743941205|ref|XP_011015086.1|/0/PREDICTED: uncharacterized protein LOC105118761 [Populus euphratica]	gi|743941204|ref|XM_011016784.1|/0.0/PREDICTED: Populus euphratica uncharacterized LOC105118761 (LOC105118761), mRNA	sp|Q42290|MPPB_ARATH/1e-10/Probable mitochondrial-processing peptidase subunit beta OS=Arabidopsis thaliana GN=At3g02090 PE=2 SV=2	dosa:Os03t0212700-01/6e-11/Os03g0212700; Similar to Cytochrome C reductase-processing peptidase subunit I, MPP subunit I, P55.; K17732 mitochondrial-processing peptidase subunit beta [EC:3.4.24.64]	BB0536/6e-24/---	PF05193/1.0E-41/Peptidase M16 inactive domain	NA
Vp7721	gi|743791438|ref|XP_011041329.1|/0/PREDICTED: DNA mismatch repair protein MSH6-like isoform X2 [Populus euphratica]	gi|802689823|ref|XM_012227491.1|/0.0/PREDICTED: Jatropha curcas DNA mismatch repair protein MSH6 (LOC105642614), mRNA	sp|O04716|MSH6_ARATH/0.0/DNA mismatch repair protein MSH6 OS=Arabidopsis thaliana GN=MSH6 PE=1 SV=2	jcu:105642614/0.0/DNA mismatch repair protein MSH6; K08737 DNA mismatch repair protein MSH6	SPCC285.16c/1e-115/---	SM00534/1.4E-38/ATPase domain of DNA mismatch repair MUTS family	NA
Vp7722	gi|719974362|ref|XP_010244736.1|/0/PREDICTED: uncharacterized protein LOC104588490 isoform X1 [Nelumbo nucifera]	gi|743832162|ref|XM_011025907.1|/3e-56/PREDICTED: Populus euphratica uncharacterized LOC105125452 (LOC105125452), transcript variant X5, mRNA	NA	NA	NA	PTHR31115:SF2/7.3E-132/--	NA
Vp7822	gi|566163104|ref|XP_006385901.1|/0/hypothetical protein POPTR_0003s16950g [Populus trichocarpa] &gt;gi|190148361|gb|ACE63263.1| histidine kinase 3B [Populus trichocarpa] &gt;gi|550343354|gb|ERP63698.1| hypothetical protein POPTR_0003s16950g [Populus trichocarpa]	gi|190148360|gb|EU583459.1|/0.0/Populus trichocarpa histidine kinase 3B (HK3B) mRNA, complete cds	sp|Q9C5U2|AHK2_ARATH/0.0/Histidine kinase 2 OS=Arabidopsis thaliana GN=AHK2 PE=1 SV=1	pop:POPTR_0003s16950g/0.0/POPTRDRAFT_554773; histidine kinase receptor family protein; K14489 arabidopsis histidine kinase 2/3/4 (cytokinin receptor) [EC:2.7.13.3]	MA2013_2/4e-50/---	PTHR24423/6.8E-264/--	biological_process:GO:0023014//signal transduction by phosphorylation;GO:0009414//response to water deprivation;GO:0010150//leaf senescence;GO:0006355//regulation of transcription, DNA-templated;GO:0035556//intracellular signal transduction;GO:0042742//defense response to bacterium;GO:0010271//regulation of chlorophyll catabolic process;GO:0000160//phosphorelay signal transduction system;GO:00096…
Vp7744	gi|566170221|ref|XP_002306348.2|/0/hypothetical protein POPTR_0005s08570g [Populus trichocarpa] &gt;gi|550338414|gb|EEE93344.2| hypothetical protein POPTR_0005s08570g [Populus trichocarpa]	gi|743823323|ref|XM_011023627.1|/0.0/PREDICTED: Populus euphratica E3 ubiquitin-protein ligase RKP (LOC105123865), transcript variant X2, mRNA	sp|Q9SIZ8|RKP_ARATH/0.0/E3 ubiquitin-protein ligase RKP OS=Arabidopsis thaliana GN=RKP PE=2 SV=2	rcu:8274917/0.0/E3 ubiquitin-protein ligase RKP; K12169 Kip1 ubiquitination-promoting complex protein 1 [EC:2.3.2.27]	NA	PTHR13363/4.0E-154/--	NA
Vp8122	gi|1000943920|ref|XP_015581790.1|/0/PREDICTED: kinesin-like protein KCA1 [Ricinus communis]	gi|802673836|ref|XM_012226265.1|/0.0/PREDICTED: Jatropha curcas kinesin-like protein KCA2 (LOC105641677), mRNA	sp|Q9LX99|KCA1_ARATH/0.0/Kinesin-like protein KCA1 OS=Arabidopsis thaliana GN=KCA1 PE=1 SV=1	pda:103717370/1e-63/kinesin-like protein KIF3C; K10406 kinesin family member C2/C3	SPAC664.10/9e-39/---	NA	NA
Vp7966	gi|743881224|ref|XP_011036413.1|/0/PREDICTED: uncharacterized protein LOC105133943 isoform X4 [Populus euphratica] &gt;gi|743881227|ref|XP_011036414.1| PREDICTED: uncharacterized protein LOC105133943 isoform X4 [Populus euphratica]	gi|743881226|ref|XM_011038112.1|/1e-70/PREDICTED: Populus euphratica uncharacterized LOC105133943 (LOC105133943), transcript variant X6, mRNA	NA	rcu:8284661/0.0/uncharacterized LOC8284661; K15199 general transcription factor 3C polypeptide 1	NA	PTHR15180:SF1/5.3E-211/--	NA
Vp7848	gi|224102329|ref|XP_002312640.1|/0/hypothetical protein POPTR_0008s17870g [Populus trichocarpa] &gt;gi|222852460|gb|EEE90007.1| hypothetical protein POPTR_0008s17870g [Populus trichocarpa]	gi|802724130|ref|XM_012230236.1|/0.0/PREDICTED: Jatropha curcas uncharacterized LOC105644768 (LOC105644768), mRNA	NA	pda:103712408/1e-36/phospholipid-transporting ATPase 2-like; K01530 phospholipid-translocating ATPase [EC:3.6.3.1]	NA	PTHR31949:SF3/0.0/--	NA
Vp7967	gi|1000965044|ref|XP_015575082.1|/0/PREDICTED: uncharacterized protein LOC8280110 isoform X1 [Ricinus communis]	gi|802626943|ref|XM_012221092.1|/1e-177/PREDICTED: Jatropha curcas uncharacterized LOC105637593 (LOC105637593), mRNA	sp|Q9M364|ATX3_ARATH/4e-29/Histone-lysine N-methyltransferase ATX3 OS=Arabidopsis thaliana GN=ATX3 PE=2 SV=2	gsl:Gasu_46350/6e-34/histone-lysine N-methyltransferase isoform 1; K11422 histone-lysine N-methyltransferase SETD1 [EC:2.1.1.43]	SPCC306.04c/2e-34/---	NA	NA
Vp8171	gi|743919605|ref|XP_011003828.1|/0/PREDICTED: protein HASTY 1-like isoform X1 [Populus euphratica]	gi|802757576|ref|XM_012233785.1|/0.0/PREDICTED: Jatropha curcas protein HASTY 1 (LOC105647628), mRNA	sp|Q0WP44|HASTY_ARATH/0.0/Protein HASTY 1 OS=Arabidopsis thaliana GN=HST1 PE=1 SV=1	gmx:100790207/0.0/protein HASTY 1-like; K14289 exportin-5	NA	PTHR11223/6.7E-134/--	NA
Vp7999	gi|674887096|emb|CDY45505.1|/2.69037e-123/BnaCnng12640D [Brassica napus]	gi|397911863|gb|JX065074.1|/0.0/Gossypium hirsutum mitochondrion, complete genome	sp|Q5USN7|VARA_VIOOD/4e-108/Varv peptide A/Kalata-B1 OS=Viola odorata GN=Vok1 PE=1 SV=1	NA	NA	NA	biological_process:GO:0006952//defense response;
Vp7819	gi|743779767|ref|XP_011029709.1|/0/PREDICTED: uncharacterized protein LOC105129100 isoform X1 [Populus euphratica]	gi|1000955885|ref|XM_015722217.1|/1e-115/PREDICTED: Ricinus communis uncharacterized LOC8263371 (LOC8263371), transcript variant X5, mRNA	sp|Q9M3G7|ATM_ARATH/1e-11/Serine/threonine-protein kinase ATM OS=Arabidopsis thaliana GN=ATM PE=2 SV=1	lja:Lj1g3v4921070.1/3e-21/Lj1g3v4921070.1; -; K17398 DNA (cytosine-5)-methyltransferase 3A [EC:2.1.1.37]	NA	NA	NA
Vp7803	gi|1000986623|ref|XP_002510773.2|/0/PREDICTED: probable pre-mRNA-splicing factor ATP-dependent RNA helicase DEAH5 [Ricinus communis]	gi|743932651|ref|XM_011012318.1|/0.0/PREDICTED: Populus euphratica probable pre-mRNA-splicing factor ATP-dependent RNA helicase (LOC105115437), mRNA	sp|Q38953|DHX8_ARATH/0.0/Probable pre-mRNA-splicing factor ATP-dependent RNA helicase OS=Arabidopsis thaliana GN=At3g26560 PE=1 SV=2	rcu:8269986/0.0/probable pre-mRNA-splicing factor ATP-dependent RNA helicase DEAH5; K12818 ATP-dependent RNA helicase DHX8/PRP22 [EC:3.6.4.13]	SPAC10F6.02c_2/0.0/---	PF07717/4.1E-26/Oligonucleotide/oligosaccharide-binding (OB)-fold	NA
Vp7888	gi|743835305|ref|XP_011024986.1|/0/PREDICTED: proteasome-associated protein ECM29 homolog isoform X2 [Populus euphratica]	gi|743835304|ref|XM_011026684.1|/0.0/PREDICTED: Populus euphratica proteasome-associated protein ECM29 homolog (LOC105125990), transcript variant X2, mRNA	NA	jcu:105628966/0.0/proteasome-associated protein ECM29 homolog; K11886 proteasome component ECM29	NA	PTHR23346:SF19/0.0/--	NA
Vp7097	gi|566160582|ref|XP_006385339.1|/0/hypothetical protein POPTR_0003s02950g [Populus trichocarpa] &gt;gi|550342281|gb|ERP63136.1| hypothetical protein POPTR_0003s02950g [Populus trichocarpa]	gi|743925871|ref|XM_011008780.1|/0.0/PREDICTED: Populus euphratica ABC transporter C family member 8 (LOC105112889), transcript variant X2, mRNA	sp|Q8LGU1|AB8C_ARATH/0.0/ABC transporter C family member 8 OS=Arabidopsis thaliana GN=ABCC8 PE=2 SV=3	vvi:100246410/0.0/ABC transporter C family member 8; K05666 ATP-binding cassette, subfamily C (CFTR/MRP), member 2	YDR135c/0.0/---	PS50929/28.15/ABC transporter integral membrane type-1 fused domain profile.	NA
Vp7504	gi|566157423|ref|XP_002301117.2|/0/hypothetical protein POPTR_0002s11110g [Populus trichocarpa] &gt;gi|550344763|gb|EEE80390.2| hypothetical protein POPTR_0002s11110g [Populus trichocarpa]	gi|743802932|ref|XM_011018693.1|/0.0/PREDICTED: Populus euphratica E3 ubiquitin-protein ligase UPL1-like (LOC105120483), transcript variant X3, mRNA	sp|Q8GY23|UPL1_ARATH/0.0/E3 ubiquitin-protein ligase UPL1 OS=Arabidopsis thaliana GN=UPL1 PE=1 SV=3	rcu:8280345/0.0/E3 ubiquitin-protein ligase UPL2; K10592 E3 ubiquitin-protein ligase HUWE1 [EC:2.3.2.26]	SPAC19D5.04/2e-113/---	PTHR11254/3.9E-190/--	NA
Vp7593	gi|817528719|ref|YP_009136600.1|/0/photosystem I P700 chlorophy11 A apoprotein A2 (plastid) [Viola seoulensis] &gt;gi|408900669|gb|AFU95104.1| PsaB, partial (chloroplast) [Viola pubescens] &gt;gi|808781820|gb|AKE07204.1| photosystem I P700 chlorophy11 A apoprotein A2 (plastid) [Viola seoulensis] &gt;gi|984912051|gb|AMC31462.1| photosystem I P700 chlorophyll a apoprotein A2 (chloroplast) [Viola pe…	gi|808781801|gb|KP749924.1|/0.0/Viola seoulensis plastid, complete genome	sp|A4GYQ9|PSAB_POPTR/0.0/Photosystem I P700 chlorophyll a apoprotein A2 OS=Populus trichocarpa GN=psaB PE=3 SV=1	pop:Poptr_cp021/0.0/psaB; photosystem I P700 chlorophyll a apoprotein A2; K02690 photosystem I P700 chlorophyll a apoprotein A2	NA	PTHR30128/0.0/--	NA
Vp6576	gi|802567289|ref|XP_012067704.1|/0/PREDICTED: ARF guanine-nucleotide exchange factor GNOM [Jatropha curcas] &gt;gi|643734573|gb|KDP41243.1| hypothetical protein JCGZ_15650 [Jatropha curcas]	gi|1000958442|ref|XM_002522439.2|/0.0/PREDICTED: Ricinus communis ARF guanine-nucleotide exchange factor GNOM (LOC8281853), mRNA	sp|Q42510|GNOM_ARATH/0.0/ARF guanine-nucleotide exchange factor GNOM OS=Arabidopsis thaliana GN=GN PE=1 SV=1	jcu:105630489/0.0/ARF guanine-nucleotide exchange factor GNOM; K18443 golgi-specific brefeldin A-resistance guanine nucleotide exchange factor 1	YDR170c/5e-38/---	PTHR10663/2.7E-207/--	biological_process:GO:0032012//regulation of ARF protein signal transduction;molecular_function:GO:0005086//ARF guanyl-nucleotide exchange factor activity;
Vp6894	gi|743936337|ref|XP_011012558.1|/0/PREDICTED: ABC transporter C family member 2-like isoform X1 [Populus euphratica] &gt;gi|743936339|ref|XP_011012559.1| PREDICTED: ABC transporter C family member 2-like isoform X1 [Populus euphratica] &gt;gi|743936341|ref|XP_011012560.1| PREDICTED: ABC transporter C family member 2-like isoform X1 [Populus euphratica]	gi|699262789|gb|KM035294.1|/0.0/Hevea brasiliensis ABC transporter family protein (ABCC2) mRNA, complete cds	sp|Q42093|AB2C_ARATH/0.0/ABC transporter C family member 2 OS=Arabidopsis thaliana GN=ABCC2 PE=1 SV=2	pop:POPTR_0011s09370g/0.0/POPTRDRAFT_822883; MULTIDRUG RESISTANCE-ASSOCIATED protein 2; K05666 ATP-binding cassette, subfamily C (CFTR/MRP), member 2	YDR135c/0.0/---	PS50893/18.714/ATP-binding cassette, ABC transporter-type domain profile.	NA
Vp7839	gi|566167032|ref|XP_002305483.2|/0/hypothetical protein POPTR_0004s17490g [Populus trichocarpa] &gt;gi|550341234|gb|EEE85994.2| hypothetical protein POPTR_0004s17490g [Populus trichocarpa]	gi|1000946432|ref|XM_015725436.1|/2e-47/PREDICTED: Ricinus communis uncharacterized LOC8285148 (LOC8285148), transcript variant X2, mRNA	NA	NA	NA	PF10441/8.2E-40/Urb2/Npa2 family	NA
Vp7893	gi|1000961453|ref|XP_015575946.1|/0/PREDICTED: dual specificity protein kinase splB [Ricinus communis] &gt;gi|1000961457|ref|XP_015575947.1| PREDICTED: dual specificity protein kinase splB [Ricinus communis] &gt;gi|1000961460|ref|XP_015575948.1| PREDICTED: dual specificity protein kinase splB [Ricinus communis]	gi|1000961459|ref|XM_015720462.1|/0.0/PREDICTED: Ricinus communis dual specificity protein kinase splB (LOC8270839), transcript variant X4, mRNA	sp|Q05609|CTR1_ARATH/3e-37/Serine/threonine-protein kinase CTR1 OS=Arabidopsis thaliana GN=CTR1 PE=1 SV=1	lja:Lj0g3v0190659.2/2e-113/Lj0g3v0190659.2; -; K04422 mitogen-activated protein kinase kinase kinase 13 [EC:2.7.11.25]	YAR019c/4e-18/---	NA	NA
Vp8289	gi|357492397|ref|XP_003616487.1|/3.27e-86/signal anchor, putative [Medicago truncatula] &gt;gi|355517822|gb|AES99445.1| signal anchor, putative [Medicago truncatula]	gi|808781801|gb|KP749924.1|/0.0/Viola seoulensis plastid, complete genome	sp|Q3BAI2|YCX91_PHAAO/7e-48/Uncharacterized protein ORF91 OS=Phalaenopsis aphrodite subsp. formosana PE=4 SV=1	vvi:109124299/1e-27/ATP synthase subunit alpha, chloroplastic-like; K02111 F-type H+-transporting ATPase subunit alpha [EC:3.6.3.14]	NA	NA	NA
Vp8281	gi|566203610|ref|XP_006375411.1|/0/hypothetical protein POPTR_0014s10550g [Populus trichocarpa] &gt;gi|550323925|gb|ERP53208.1| hypothetical protein POPTR_0014s10550g [Populus trichocarpa]	gi|743790853|ref|XM_011041572.1|/0.0/PREDICTED: Populus euphratica paladin-like (LOC105136280), transcript variant X2, mRNA	NA	gra:105785812/2e-08/DEAD-box ATP-dependent RNA helicase 56-like; K12812 ATP-dependent RNA helicase UAP56/SUB2 [EC:3.6.4.13]	NA	PTHR23339:SF54/2.0E-220/--	NA
Vp7985	gi|357492397|ref|XP_003616487.1|/3.44278e-86/signal anchor, putative [Medicago truncatula] &gt;gi|355517822|gb|AES99445.1| signal anchor, putative [Medicago truncatula]	gi|808781801|gb|KP749924.1|/0.0/Viola seoulensis plastid, complete genome	sp|Q3BAI2|YCX91_PHAAO/8e-48/Uncharacterized protein ORF91 OS=Phalaenopsis aphrodite subsp. formosana PE=4 SV=1	vvi:109124299/2e-27/ATP synthase subunit alpha, chloroplastic-like; K02111 F-type H+-transporting ATPase subunit alpha [EC:3.6.3.14]	NA	NA	NA
Vp8375	gi|802604279|ref|XP_012073540.1|/0/PREDICTED: squamosa promoter-binding-like protein 14 [Jatropha curcas] &gt;gi|643728786|gb|KDP36723.1| hypothetical protein JCGZ_08014 [Jatropha curcas]	gi|743895713|ref|XM_011042828.1|/0.0/PREDICTED: Populus euphratica squamosa promoter-binding-like protein 14 (LOC105137179), transcript variant X2, mRNA	sp|Q8RY95|SPL14_ARATH/0.0/Squamosa promoter-binding-like protein 14 OS=Arabidopsis thaliana GN=SPL14 PE=2 SV=3	mdm:103401427/2e-15/uncharacterized LOC103401427; K13415 protein brassinosteroid insensitive 1 [EC:2.7.10.1 2.7.11.1]	NA	PTHR31251:SF3/1.3E-121/--	NA
Vp8084	gi|802599761|ref|XP_012072580.1|/0/PREDICTED: probable ATP-dependent RNA helicase DHX37 [Jatropha curcas] &gt;gi|802599763|ref|XP_012072581.1| PREDICTED: probable ATP-dependent RNA helicase DHX37 [Jatropha curcas] &gt;gi|643730399|gb|KDP37887.1| hypothetical protein JCGZ_05769 [Jatropha curcas]	gi|743927260|ref|XM_011009507.1|/1e-129/PREDICTED: Populus euphratica probable ATP-dependent RNA helicase DHX37 (LOC105113354), mRNA	sp|O22899|DHX15_ARATH/2e-50/Probable pre-mRNA-splicing factor ATP-dependent RNA helicase OS=Arabidopsis thaliana GN=At2g47250 PE=2 SV=1	jcu:105634346/0.0/probable ATP-dependent RNA helicase DHX37; K14780 ATP-dependent RNA helicase DHX37/DHR1 [EC:3.6.4.13]	SPAPB1A10.06c/2e-71/---	SM00490/6.6E-18/helicase superfamily c-terminal domain	NA
Vp8030	gi|743867982|ref|XP_011032882.1|/0/PREDICTED: uncharacterized protein LOC105131551 isoform X3 [Populus euphratica]	gi|743867997|ref|XM_011034581.1|/5e-67/PREDICTED: Populus euphratica uncharacterized LOC105131551 (LOC105131551), transcript variant X4, mRNA	NA	NA	NA	PTHR31115:SF2/5.0E-294/--	NA
Vp8207	gi|802615688|ref|XP_012075293.1|/0/PREDICTED: cellulose synthase A catalytic subunit 2 [UDP-forming] isoform X2 [Jatropha curcas] &gt;gi|643726622|gb|KDP35302.1| hypothetical protein JCGZ_09461 [Jatropha curcas]	gi|224096485|ref|XM_002310592.1|/0.0/Populus trichocarpa cellulose synthase family protein (POPTR_0007s07120g) mRNA, complete cds	sp|O48947|CESA2_ARATH/0.0/Cellulose synthase A catalytic subunit 2 [UDP-forming] OS=Arabidopsis thaliana GN=CESA2 PE=1 SV=1	pop:POPTR_0007s07120g/0.0/POPTRDRAFT_819877A, POPTRDRAFT_819877B; cellulose synthase family protein; K10999 cellulose synthase A [EC:2.4.1.12]	alr3757/1e-13/---	PTHR13301/0.0/--	biological_process:GO:0030244//cellulose biosynthetic process;cellular_component:GO:0016021//integral component of membrane;molecular_function:GO:0016760//cellulose synthase (UDP-forming) activity;GO:0008270//zinc ion binding;
Vp8163	gi|255574808|ref|XP_002528311.1|/0/PREDICTED: clathrin heavy chain 1 [Ricinus communis] &gt;gi|223532266|gb|EEF34069.1| clathrin heavy chain, putative [Ricinus communis]	gi|743879360|ref|XM_011037608.1|/0.0/PREDICTED: Populus euphratica clathrin heavy chain 1 (LOC105133566), mRNA	sp|Q2RBN7|CLH1_ORYSJ/0.0/Clathrin heavy chain 1 OS=Oryza sativa subsp. japonica GN=Os11g0104900 PE=3 SV=1	rcu:8265372/0.0/clathrin heavy chain 1; K04646 clathrin heavy chain	NA	PTHR10292/0.0/--	biological_process:GO:0006886//intracellular protein transport;GO:0016192//vesicle-mediated transport;cellular_component:GO:0030132//clathrin coat of coated pit;GO:0030130//clathrin coat of trans-Golgi network vesicle;molecular_function:GO:0005198//structural molecule activity;
Vp8274	gi|566185338|ref|XP_006380148.1|/0/transducin family protein [Populus trichocarpa] &gt;gi|550333669|gb|ERP57945.1| transducin family protein [Populus trichocarpa]	gi|566185337|ref|XM_006380086.1|/1e-178/Populus trichocarpa transducin family protein (POPTR_0008s22360g) mRNA, complete cds	sp|Q9FE91|C3H62_ARATH/3e-07/Zinc finger CCCH domain-containing protein 62 OS=Arabidopsis thaliana GN=ZFWD4 PE=2 SV=1	obr:102701078/3e-07/transducin beta-like protein 3; K14555 U3 small nucleolar RNA-associated protein 13	NA	PS50082/8.938/Trp-Asp (WD) repeats profile.	NA
Vp8278	gi|743810441|ref|XP_011018746.1|/0/PREDICTED: ABC transporter B family member 1 [Populus euphratica]	gi|566175952|ref|XM_006381345.1|/0.0/Populus trichocarpa P glycoprotein1 (POPTR_0006s12590g) mRNA, complete cds	sp|Q9ZR72|AB1B_ARATH/0.0/ABC transporter B family member 1 OS=Arabidopsis thaliana GN=ABCB1 PE=1 SV=1	pop:POPTR_0006s12590g/0.0/P glycoprotein1; K05658 ATP-binding cassette, subfamily B (MDR/TAP), member 1 [EC:3.6.3.44]	SPCC663.03/0.0/---	PTHR24221:SF119/0.0/--	NA
Vp7894	NA	NA	NA	NA	NA	NA	NA
Vp8377	gi|1000956459|ref|XP_015577503.1|/0/PREDICTED: uncharacterized protein LOC8262885 [Ricinus communis]	gi|802642248|ref|XM_012223833.1|/0.0/PREDICTED: Jatropha curcas uncharacterized LOC105639700 (LOC105639700), mRNA	NA	NA	NA	PTHR32093:SF17/0.0/--	NA
Vp8166	gi|297742765|emb|CBI35399.3|/0/unnamed protein product [Vitis vinifera]	gi|566170314|ref|XM_002307116.2|/0.0/Populus trichocarpa myosin-related family protein (POPTR_0005s09150g) mRNA, complete cds	sp|Q9LHE9|MYO1_ARATH/0.0/Myosin-1 OS=Arabidopsis thaliana GN=VIII-1 PE=1 SV=1	brp:103869382/0.0/myosin-1; K10357 myosin V	SPBC2D10.14c/2e-152/---	PS51456/115.428/Myosin motor domain profile.	NA
Vp8655	gi|802613400|ref|XP_012074701.1|/0/PREDICTED: RNA-binding protein 5 isoform X3 [Jatropha curcas]	gi|802613399|ref|XM_012219311.1|/0.0/PREDICTED: Jatropha curcas RNA-binding protein 5 (LOC105636133), transcript variant X3, mRNA	sp|Q9FNR1|RBG3_ARATH/7e-08/Glycine-rich RNA-binding protein 3, mitochondrial OS=Arabidopsis thaliana GN=RBG3 PE=2 SV=1	jcu:105636133/0.0/RNA-binding protein 5; K13094 RNA-binding protein 5/10	NA	PTHR13948/4.3E-115/--	NA
Vp8310	gi|641866416|gb|KDO85101.1|/0/hypothetical protein CISIN_1g000762mg [Citrus sinensis]	gi|566155624|ref|XM_006386080.1|/0.0/Populus trichocarpa patched family protein (POPTR_0002s01050g) mRNA, complete cds	NA	pxb:103955523/0.0/Niemann-Pick C1 protein-like; K12385 Niemann-Pick C1 protein	TM1294/9e-06/---	PTHR10796/7.4E-188/--	NA
Vp8024	gi|224130284|ref|XP_002320799.1|/0/hypothetical protein POPTR_0014s08030g [Populus trichocarpa] &gt;gi|222861572|gb|EEE99114.1| hypothetical protein POPTR_0014s08030g [Populus trichocarpa]	gi|743828678|ref|XM_011025029.1|/3e-56/PREDICTED: Populus euphratica uncharacterized LOC105124865 (LOC105124865), mRNA	sp|F4HSD5|TRM32_ARATH/7e-14/Protein TRM32 OS=Arabidopsis thaliana GN=TRM32 PE=2 SV=1	pper:PRUPE_ppa000648mg/3e-06/hypothetical protein; K03979 GTPase [EC:3.6.5.-]	NA	PF14309/6.8E-12/Domain of unknown function (DUF4378)	NA
Vp8368	gi|743936349|ref|XP_011012565.1|/0/PREDICTED: ABC transporter C family member 2-like isoform X5 [Populus euphratica]	gi|699262789|gb|KM035294.1|/0.0/Hevea brasiliensis ABC transporter family protein (ABCC2) mRNA, complete cds	sp|Q42093|AB2C_ARATH/0.0/ABC transporter C family member 2 OS=Arabidopsis thaliana GN=ABCC2 PE=1 SV=2	pop:POPTR_0011s09370g/0.0/POPTRDRAFT_822883; MULTIDRUG RESISTANCE-ASSOCIATED protein 2; K05666 ATP-binding cassette, subfamily C (CFTR/MRP), member 2	YDR135c/1e-129/---	PTHR24223/0.0/--	NA
Vp8419	gi|817528753|ref|YP_009136633.1|/3.96124e-145/RNA polymerase alpha subunit (plastid) [Viola seoulensis] &gt;gi|808781854|gb|AKE07238.1| RNA polymerase alpha subunit (plastid) [Viola seoulensis]	gi|808781801|gb|KP749924.1|/0.0/Viola seoulensis plastid, complete genome	sp|Q49KW6|RPOA_EUCGG/3e-129/DNA-directed RNA polymerase subunit alpha OS=Eucalyptus globulus subsp. globulus GN=rpoA PE=3 SV=1	egr:9829690/5e-128/rpoA, EucgrC_p053; RNA polymerase alpha subunit; K03040 DNA-directed RNA polymerase subunit alpha [EC:2.7.7.6]	sll1805/2e-53/---	SM00662/3.3E-25/RNA polymerases D	NA
Vp8468	gi|566215907|ref|XP_006372248.1|/0/hypothetical protein POPTR_0018s14630g [Populus trichocarpa] &gt;gi|550318779|gb|ERP50045.1| hypothetical protein POPTR_0018s14630g [Populus trichocarpa]	gi|1000957580|ref|XM_002522890.2|/0.0/PREDICTED: Ricinus communis uncharacterized LOC8282885 (LOC8282885), transcript variant X1, mRNA	NA	NA	NA	SM00326/7.9E-7/Src homology 3 domains	NA
Vp7936	gi|802574027|ref|XP_012068619.1|/0/PREDICTED: intron-binding protein aquarius [Jatropha curcas] &gt;gi|643733661|gb|KDP40504.1| hypothetical protein JCGZ_24503 [Jatropha curcas]	gi|802574026|ref|XM_012213229.1|/0.0/PREDICTED: Jatropha curcas intron-binding protein aquarius (LOC105631199), mRNA	sp|Q9FJR0|RENT1_ARATH/9e-25/Regulator of nonsense transcripts 1 homolog OS=Arabidopsis thaliana GN=UPF1 PE=1 SV=2	jcu:105631199/0.0/intron-binding protein aquarius; K12874 intron-binding protein aquarius	SPAC6G9.10c/5e-21/---	PF13086/9.7E-29/AAA domain	NA
Vp8187	gi|470116105|ref|XP_004294226.1|/0/PREDICTED: helicase SKI2W [Fragaria vesca subsp. vesca]	gi|1000963249|ref|XM_015719995.1|/0.0/PREDICTED: Ricinus communis DExH-box ATP-dependent RNA helicase DExH11 (LOC8279779), mRNA	sp|B9DFG3|ISE2_ARATH/2e-28/DEAD-box ATP-dependent RNA helicase ISE2, chloroplastic OS=Arabidopsis thaliana GN=ISE2 PE=1 SV=2	csv:101205451/0.0/SKIV2L; superkiller viralicidic activity 2-like (S. cerevisiae); K12599 antiviral helicase SKI2 [EC:3.6.4.-]	YLR398c/1e-126/---	NA	NA
Vp8564	gi|802706251|ref|XP_012084149.1|/0/PREDICTED: uncharacterized protein LOC105643596 [Jatropha curcas]	gi|743783258|ref|XM_011020932.1|/0.0/PREDICTED: Populus euphratica uncharacterized LOC105122026 (LOC105122026), mRNA	NA	jcu:105643596/0.0/uncharacterized LOC105643596; K19525 vacuolar protein sorting-associated protein 13A/C	YLL040c/9e-21/---	PTHR16166/0.0/--	NA
Vp8280	gi|743913179|ref|XP_011000487.1|/0/PREDICTED: ATP-dependent RNA helicase DHX36-like isoform X2 [Populus euphratica] &gt;gi|743939747|ref|XP_011014326.1| PREDICTED: ATP-dependent RNA helicase DHX36-like isoform X2 [Populus euphratica]	gi|743939744|ref|XM_011016023.1|/0.0/PREDICTED: Populus euphratica ATP-dependent RNA helicase DHX36-like (LOC105118144), transcript variant X1, mRNA	sp|Q38953|DHX8_ARATH/8e-50/Probable pre-mRNA-splicing factor ATP-dependent RNA helicase OS=Arabidopsis thaliana GN=At3g26560 PE=1 SV=2	tcc:TCM_012528/0.0/DEA(D/H)-box RNA helicase family protein isoform 1; K14442 ATP-dependent RNA helicase DHX36 [EC:3.6.4.13]	YLR419w/1e-94/---	SM00847/2.4E-32/Helicase associated domain (HA2) Add an annotation	NA
Vp8068	gi|743831715|ref|XP_011024097.1|/0/PREDICTED: callose synthase 10 isoform X2 [Populus euphratica]	gi|566206860|ref|XM_002322183.2|/0.0/Populus trichocarpa GLUCAN SYNTHASE-LIKE 8 family protein (POPTR_0015s10090g) mRNA, complete cds	sp|Q9SJM0|CALSA_ARATH/0.0/Callose synthase 10 OS=Arabidopsis thaliana GN=CALS10 PE=2 SV=5	pop:POPTR_0015s10090g/0.0/POPTRDRAFT_1101561; GLUCAN SYNTHASE-LIKE 8 family protein; K11000 callose synthase [EC:2.4.1.-]	NA	PTHR12741:SF5/0.0/--	biological_process:GO:0006075//(1->3)-beta-D-glucan biosynthetic process;cellular_component:GO:0000148//1,3-beta-D-glucan synthase complex;molecular_function:GO:0003843//1,3-beta-D-glucan synthase activity;
Vp8348	gi|764623687|ref|XP_004308276.2|/0/PREDICTED: vacuolar protein sorting-associated protein 8 homolog [Fragaria vesca subsp. vesca]	gi|743790621|ref|XM_011040983.1|/0.0/PREDICTED: Populus euphratica vacuolar protein sorting-associated protein 8 homolog (LOC105135898), transcript variant X1, mRNA	NA	cit:102621344/0.0/vacuolar protein sorting-associated protein 8 homolog; K20178 vacuolar protein sorting-associated protein 8	NA	PTHR12616/4.6E-46/--	NA
Vp8111	gi|255585466|ref|XP_002533426.1|/0/PREDICTED: probable serine/threonine protein kinase IREH1 isoform X1 [Ricinus communis] &gt;gi|223526726|gb|EEF28957.1| kinase, putative [Ricinus communis]	gi|566205872|ref|XM_002321490.2|/0.0/Populus trichocarpa kinase family protein (POPTR_0015s04900g) mRNA, complete cds	sp|Q39030|KPK2_ARATH/2e-64/Serine/threonine-protein kinase AtPK2/AtPK19 OS=Arabidopsis thaliana GN=ATPK2 PE=1 SV=2	tcc:TCM_014957/0.0/AGC (cAMP-dependent, cGMP-dependent and protein kinase C) kinase family protein; K08789 microtubule-associated serine/threonine kinase [EC:2.7.11.1]	YBL105c_2/7e-49/---	PTHR24356/0.0/--	biological_process:GO:0006468//protein phosphorylation;molecular_function:GO:0005524//ATP binding;GO:0004697//protein kinase C activity;
Vp8596	gi|1000938985|ref|XP_002533503.2|/0/PREDICTED: cellulose synthase A catalytic subunit 2 [UDP-forming] [Ricinus communis]	gi|802615687|ref|XM_012219903.1|/0.0/PREDICTED: Jatropha curcas cellulose synthase A catalytic subunit 2 [UDP-forming] (LOC105636590), transcript variant X2, mRNA	sp|O48947|CESA2_ARATH/0.0/Cellulose synthase A catalytic subunit 2 [UDP-forming] OS=Arabidopsis thaliana GN=CESA2 PE=1 SV=1	rcu:8273696/0.0/cellulose synthase A catalytic subunit 2 [UDP-forming]; K10999 cellulose synthase A [EC:2.4.1.12]	alr3757/2e-16/---	PF14569/4.0E-42/Zinc-binding RING-finger	biological_process:GO:0030244//cellulose biosynthetic process;cellular_component:GO:0016021//integral component of membrane;molecular_function:GO:0016760//cellulose synthase (UDP-forming) activity;GO:0008270//zinc ion binding;
Vp8062	gi|802716704|ref|XP_012085097.1|/0/PREDICTED: uncharacterized protein LOC105644387 isoform X1 [Jatropha curcas] &gt;gi|643713716|gb|KDP26381.1| hypothetical protein JCGZ_17539 [Jatropha curcas]	gi|802716706|ref|XM_012229708.1|/3e-99/PREDICTED: Jatropha curcas uncharacterized LOC105644387 (LOC105644387), transcript variant X2, mRNA	sp|Q7X9V2|PIE1_ARATH/5e-10/Protein PHOTOPERIOD-INDEPENDENT EARLY FLOWERING 1 OS=Arabidopsis thaliana GN=PIE1 PE=1 SV=1	aly:ARALYDRAFT_478644/7e-09/PIE1; photoperiod-independent early flowering 1; K11320 E1A-binding protein p400 [EC:3.6.4.-]	NA	PF07529/4.8E-7/HSA	NA
Vp8681	gi|743867018|ref|XP_011032627.1|/0/PREDICTED: calcium-transporting ATPase 12, plasma membrane-type [Populus euphratica]	gi|743840025|ref|XM_011027790.1|/0.0/PREDICTED: Populus euphratica calcium-transporting ATPase 12, plasma membrane-type-like (LOC105126803), mRNA	sp|Q9LY77|ACA12_ARATH/0.0/Calcium-transporting ATPase 12, plasma membrane-type OS=Arabidopsis thaliana GN=ACA12 PE=2 SV=1	jcu:105649927/0.0/calcium-transporting ATPase 12, plasma membrane-type; K01537 Ca2+-transporting ATPase [EC:3.6.3.8]	MA4082/2e-105/---	PF00689/1.6E-43/Cation transporting ATPase, C-terminus	NA
Vp8773	gi|802581177|ref|XP_012069573.1|/0/PREDICTED: probable ATP-dependent DNA helicase CHR12 [Jatropha curcas] &gt;gi|643733195|gb|KDP40142.1| hypothetical protein JCGZ_02140 [Jatropha curcas]	gi|743785833|ref|XM_011027826.1|/0.0/PREDICTED: Populus euphratica probable ATP-dependent DNA helicase CHR12 (LOC105126817), transcript variant X2, mRNA	sp|F4J9M5|CHR12_ARATH/0.0/Probable ATP-dependent DNA helicase CHR12 OS=Arabidopsis thaliana GN=CHR12 PE=2 SV=1	jcu:105631950/0.0/probable ATP-dependent DNA helicase CHR12; K11647 SWI/SNF-related matrix-associated actin-dependent regulator of chromatin subfamily A member 2/4 [EC:3.6.4.-]	SPAC1250.01_1/5e-177/---	PS51192/23.7/Superfamilies 1 and 2 helicase ATP-binding type-1 domain profile.	biological_process:GO:0009414//response to water deprivation;GO:0009651//response to salt stress;GO:0009408//response to heat;molecular_function:GO:0003677//DNA binding;GO:0005524//ATP binding;GO:0004386//helicase activity;
Vp8285	gi|566197134|ref|XP_002317968.2|/0/hypothetical protein POPTR_0012s06850g [Populus trichocarpa] &gt;gi|550326532|gb|EEE96188.2| hypothetical protein POPTR_0012s06850g [Populus trichocarpa]	gi|802653302|ref|XR_001047176.1|/0.0/PREDICTED: Jatropha curcas uncharacterized LOC105640592 (LOC105640592), transcript variant X2, misc_RNA	NA	NA	NA	PTHR31434/5.7E-97/--	NA
Vp8374	gi|802728322|ref|XP_012086160.1|/0/PREDICTED: magnesium-chelatase subunit ChlH, chloroplastic [Jatropha curcas] &gt;gi|643713067|gb|KDP26053.1| hypothetical protein JCGZ_21086 [Jatropha curcas]	gi|743909154|ref|XM_011049748.1|/0.0/PREDICTED: Populus euphratica magnesium-chelatase subunit ChlH, chloroplastic-like (LOC105142226), mRNA	sp|Q9FNB0|CHLH_ARATH/0.0/Magnesium-chelatase subunit ChlH, chloroplastic OS=Arabidopsis thaliana GN=CHLH PE=1 SV=1	jcu:105645227/0.0/magnesium-chelatase subunit ChlH, chloroplastic; K03403 magnesium chelatase subunit H [EC:6.6.1.1]	all4365/0.0/---	PTHR23304:SF115/0.0/--	NA
Vp8249	gi|902176432|gb|KNA08758.1|/0/hypothetical protein SOVF_159820 [Spinacia oleracea]	gi|802757576|ref|XM_012233785.1|/0.0/PREDICTED: Jatropha curcas protein HASTY 1 (LOC105647628), mRNA	sp|Q0WP44|HASTY_ARATH/3e-164/Protein HASTY 1 OS=Arabidopsis thaliana GN=HST1 PE=1 SV=1	nnu:104588937/0.0/protein HASTY 1; K14289 exportin-5	NA	PTHR11223:SF3/3.0E-37/--	NA
Vp8145	gi|747103660|ref|XP_011100028.1|/0/PREDICTED: putative uncharacterized protein At4g01020, chloroplastic [Sesamum indicum]	gi|1000957973|ref|XM_015721453.1|/1e-152/PREDICTED: Ricinus communis ATP-dependent RNA helicase DEAH12, chloroplastic (LOC8266812), mRNA	sp|Q38953|DHX8_ARATH/2e-42/Probable pre-mRNA-splicing factor ATP-dependent RNA helicase OS=Arabidopsis thaliana GN=At3g26560 PE=1 SV=2	cmo:103495752/0.0/ATP-dependent RNA helicase DEAH12, chloroplastic-like; K12818 ATP-dependent RNA helicase DHX8/PRP22 [EC:3.6.4.13]	SPBC16H5.10c/2e-41/---	NA	NA
Vp8116	gi|566182281|ref|XP_002311103.2|/0/myb family transcription factor family protein [Populus trichocarpa] &gt;gi|550332397|gb|EEE88470.2| myb family transcription factor family protein [Populus trichocarpa]	gi|743895385|ref|XM_011042659.1|/1e-124/PREDICTED: Populus euphratica uncharacterized LOC105137076 (LOC105137076), transcript variant X5, mRNA	NA	pop:POPTR_0008s04150g/0.0/POPTRDRAFT_820268; myb family transcription factor family protein; K04650 nuclear receptor co-repressor 1	NA	PS51293/12.559/SANT domain profile.	NA
Vp8304	gi|743927735|ref|XP_011008050.1|/0/PREDICTED: ABC transporter C family member 14-like [Populus euphratica] &gt;gi|743927737|ref|XP_011008051.1| PREDICTED: ABC transporter C family member 14-like [Populus euphratica] &gt;gi|743927739|ref|XP_011008052.1| PREDICTED: ABC transporter C family member 14-like [Populus euphratica] &gt;gi|743927741|ref|XP_011008053.1| PREDICTED: ABC transporter C family m…	gi|566159141|ref|XM_002301440.2|/0.0/Populus trichocarpa glutathione-conjugate transporter family protein (POPTR_0002s20700g) mRNA, complete cds	sp|Q7DM58|AB4C_ARATH/0.0/ABC transporter C family member 4 OS=Arabidopsis thaliana GN=ABCC4 PE=2 SV=2	jcu:105642509/0.0/ABC transporter C family member 4; K05666 ATP-binding cassette, subfamily C (CFTR/MRP), member 2	SPBC359.05/5e-101/---	PS50893/17.974/ATP-binding cassette, ABC transporter-type domain profile.	biological_process:GO:0006950//response to stress;GO:0044710//single-organism metabolic process;GO:0044763//single-organism cellular process;GO:0044765//single-organism transport;cellular_component:GO:0016020//membrane;GO:0005773//vacuole;molecular_function:GO:0000166//nucleotide binding;GO:0016491//oxidoreductase activity;GO:0005215//transporter activity;GO:0016887//ATPase activity;
Vp7920	gi|566152205|ref|XP_002300417.2|/0/hypothetical protein POPTR_0001s32460g [Populus trichocarpa] &gt;gi|550348710|gb|EEE85222.2| hypothetical protein POPTR_0001s32460g [Populus trichocarpa]	gi|743904496|ref|XM_011047322.1|/1e-175/PREDICTED: Populus euphratica uncharacterized LOC105140473 (LOC105140473), transcript variant X3, mRNA	NA	mdm:103400117/4e-06/uncharacterized LOC103400117; K17592 sacsin	NA	PTHR32387/0.0/--	NA
Vp8094	gi|566177797|ref|XP_002309460.2|/0/hypothetical protein POPTR_0006s23660g [Populus trichocarpa] &gt;gi|550336948|gb|EEE92983.2| hypothetical protein POPTR_0006s23660g [Populus trichocarpa]	gi|743812699|ref|XM_011021038.1|/0.0/PREDICTED: Populus euphratica myosin-15 (LOC105122116), transcript variant X1, mRNA	sp|Q0WPU1|MYO15_ARATH/0.0/Myosin-15 OS=Arabidopsis thaliana GN=XI-I PE=2 SV=1	jcu:105638076/0.0/myosin-15; K10357 myosin V	SPCC1919.10c/7e-133/---	PS51126/40.351/Dilute domain profile.	NA
Vp8469	gi|802786842|ref|XP_012091771.1|/5.78753e-146/PREDICTED: protein SCAR3 isoform X1 [Jatropha curcas] &gt;gi|643704031|gb|KDP21095.1| hypothetical protein JCGZ_21566 [Jatropha curcas]	gi|1000958268|ref|XM_015721431.1|/1e-174/PREDICTED: Ricinus communis protein SCAR3 (LOC8259241), transcript variant X2, mRNA	sp|Q9LP46|SCAR3_ARATH/5e-75/Protein SCAR3 OS=Arabidopsis thaliana GN=SCAR3 PE=1 SV=1	pda:103701209/1e-76/SCAR-like protein 2; K01595 phosphoenolpyruvate carboxylase [EC:4.1.1.31]	NA	PTHR12902/4.3E-96/--	NA
Vp8494	gi|802596309|ref|XP_012072176.1|/0/PREDICTED: auxin response factor 6 isoform X1 [Jatropha curcas]	gi|802596310|ref|XM_012216787.1|/0.0/PREDICTED: Jatropha curcas auxin response factor 6 (LOC105634029), transcript variant X2, mRNA	sp|Q6H6V4|ARFF_ORYSJ/0.0/Auxin response factor 6 OS=Oryza sativa subsp. japonica GN=ARF6 PE=1 SV=1	tcc:TCM_037484/7e-180/Transcriptional factor B3 family protein / auxin-responsive factor AUX/IAA-related isoform 1; K14486 auxin response factor	YBR112c/3e-14/---	PS51745/23.991/PB1 domain profile.	NA
Vp8493	gi|566176532|ref|XP_002308291.2|/1.2368e-120/hypothetical protein POPTR_0006s15430g [Populus trichocarpa] &gt;gi|550336390|gb|EEE91814.2| hypothetical protein POPTR_0006s15430g [Populus trichocarpa]	gi|743933001|ref|XM_011012503.1|/2e-44/PREDICTED: Populus euphratica uncharacterized LOC105115575 (LOC105115575), mRNA	sp|P37218|H1_SOLLC/2e-08/Histone H1 OS=Solanum lycopersicum PE=3 SV=1	rcu:8265094/7e-112/uncharacterized LOC8265094; K19476 vacuolar protein sorting-associated protein IST1	NA	PTHR12161:SF13/5.9E-70/--	NA
Vp8200	gi|743887128|ref|XP_011038047.1|/0/PREDICTED: uncharacterized protein LOC105135060 [Populus euphratica]	gi|1000967054|ref|XM_015719020.1|/1e-118/PREDICTED: Ricinus communis HEAT repeat-containing protein 6 (LOC8278493), transcript variant X2, mRNA	NA	NA	NA	PTHR13366/2.7E-48/--	NA
Vp8386	gi|702347317|ref|XP_010057259.1|/6.16556e-84/PREDICTED: uncharacterized protein LOC104445137 [Eucalyptus grandis]	NA	NA	mdm:103423936/1e-25/ABC transporter B family member 11-like; K05658 ATP-binding cassette, subfamily B (MDR/TAP), member 1 [EC:3.6.3.44]	NA	NA	NA
Vp8038	gi|223543433|gb|EEF44964.1|/0/conserved hypothetical protein [Ricinus communis]	gi|802543852|ref|XM_012227078.1|/0.0/PREDICTED: Jatropha curcas paired amphipathic helix protein Sin3-like 2 (LOC105642285), transcript variant X2, mRNA	sp|O48686|SNL3_ARATH/0.0/Paired amphipathic helix protein Sin3-like 3 OS=Arabidopsis thaliana GN=SNL3 PE=1 SV=3	jcu:105642285/0.0/paired amphipathic helix protein Sin3-like 2; K11644 paired amphipathic helix protein Sin3a	YOL004w/4e-34/---	PF08295/5.4E-36/Sin3 family co-repressor	NA
Vp8013	gi|590630936|ref|XP_007027421.1|/0/ATP binding cassette subfamily B1 isoform 3 [Theobroma cacao] &gt;gi|508716026|gb|EOY07923.1| ATP binding cassette subfamily B1 isoform 3 [Theobroma cacao]	gi|566175952|ref|XM_006381345.1|/0.0/Populus trichocarpa P glycoprotein1 (POPTR_0006s12590g) mRNA, complete cds	sp|Q9ZR72|AB1B_ARATH/0.0/ABC transporter B family member 1 OS=Arabidopsis thaliana GN=ABCB1 PE=1 SV=1	tcc:TCM_022244/0.0/ATP binding cassette subfamily B1 isoform 1; K05658 ATP-binding cassette, subfamily B (MDR/TAP), member 1 [EC:3.6.3.44]	SPCC663.03/9e-145/---	PF00664/4.7E-54/ABC transporter transmembrane region	NA
Vp8146	gi|743815354|ref|XP_011019918.1|/0/PREDICTED: uncharacterized protein LOC105122493 [Populus euphratica]	gi|743815353|ref|XM_011021616.1|/0.0/PREDICTED: Populus euphratica uncharacterized LOC105122493 (LOC105122493), mRNA	sp|P14918|EXTN_MAIZE/6e-08/Extensin OS=Zea mays GN=HRGP PE=2 SV=1	gsl:Gasu_61540/1e-06/SNARE-interacting protein-like protein; K15292 syntaxin-binding protein 1	SP0117/4e-09/---	PTHR22847:SF387/7.8E-36/--	NA
Vp8149	gi|743816651|ref|XP_011020230.1|/0/PREDICTED: pyrophosphate-energized vacuolar membrane proton pump [Populus euphratica]	gi|743816650|ref|XM_011021928.1|/0.0/PREDICTED: Populus euphratica pyrophosphate-energized vacuolar membrane proton pump (LOC105122668), mRNA	sp|P21616|AVP_VIGRR/0.0/Pyrophosphate-energized vacuolar membrane proton pump OS=Vigna radiata var. radiata PE=1 SV=4	pop:POPTR_0006s06180g/0.0/Pyrophosphate-energized vacuolar membrane proton pump family protein; K01507 inorganic pyrophosphatase [EC:3.6.1.1]	MA3879/2e-167/---	PTHR31998:SF14/0.0/--	biological_process:GO:0015992//proton transport;cellular_component:GO:0016020//membrane;molecular_function:GO:0004427//inorganic diphosphatase activity;GO:0009678//hydrogen-translocating pyrophosphatase activity;
Vp8088	gi|743915092|ref|XP_011001490.1|/0/PREDICTED: protein transport protein SEC16B homolog isoform X2 [Populus euphratica]	gi|802581917|ref|XM_012214594.1|/1e-175/PREDICTED: Jatropha curcas protein transport protein SEC16B homolog (LOC105632270), mRNA	NA	jcu:105632270/0.0/protein transport protein SEC16B homolog; K20353 COPII coat assembly protein SEC16	NA	PF12931/1.1E-14/Sec23-binding domain of Sec16	NA
Vp8026	gi|255585466|ref|XP_002533426.1|/0/PREDICTED: probable serine/threonine protein kinase IREH1 isoform X1 [Ricinus communis] &gt;gi|223526726|gb|EEF28957.1| kinase, putative [Ricinus communis]	gi|566205872|ref|XM_002321490.2|/0.0/Populus trichocarpa kinase family protein (POPTR_0015s04900g) mRNA, complete cds	sp|P42818|KPK1_ARATH/3e-64/Serine/threonine-protein kinase AtPK1/AtPK6 OS=Arabidopsis thaliana GN=ATPK1 PE=1 SV=1	tcc:TCM_014957/0.0/AGC (cAMP-dependent, cGMP-dependent and protein kinase C) kinase family protein; K08789 microtubule-associated serine/threonine kinase [EC:2.7.11.1]	YBL105c_2/3e-48/---	PTHR24356/0.0/--	biological_process:GO:0006468//protein phosphorylation;molecular_function:GO:0005524//ATP binding;GO:0004697//protein kinase C activity;
Vp7909	gi|802620611|ref|XP_012075639.1|/0/PREDICTED: 187-kDa microtubule-associated protein AIR9 [Jatropha curcas] &gt;gi|643726136|gb|KDP34944.1| hypothetical protein JCGZ_09232 [Jatropha curcas]	gi|743936916|ref|XM_011014547.1|/0.0/PREDICTED: Populus euphratica 187-kDa microtubule-associated protein AIR9-like (LOC105117016), mRNA	sp|F4IIU4|AIR9_ARATH/0.0/187-kDa microtubule-associated protein AIR9 OS=Arabidopsis thaliana GN=AIR9 PE=2 SV=1	NA	NA	NA	NA
Vp8021	gi|743873805|ref|XP_011034492.1|/0/PREDICTED: pleiotropic drug resistance protein 1-like [Populus euphratica] &gt;gi|743873808|ref|XP_011034493.1| PREDICTED: pleiotropic drug resistance protein 1-like [Populus euphratica]	gi|743818162|ref|XM_011022295.1|/0.0/PREDICTED: Populus euphratica pleiotropic drug resistance protein 1-like (LOC105122914), mRNA	sp|Q9M9E1|AB40G_ARATH/0.0/ABC transporter G family member 40 OS=Arabidopsis thaliana GN=ABCG40 PE=1 SV=1	ppp:PHYPADRAFT_11555/3e-35/ppabcg9; ATP-binding cassette transporter, subfamily G, member 9, group WBC protein PpABCG9; K05681 ATP-binding cassette, subfamily G (WHITE), member 2	YDR406w_3/3e-53/---	PF01061/3.8E-45/ABC-2 type transporter	NA
Vp8345	gi|1000966044|ref|XP_015574780.1|/0/PREDICTED: putative disease resistance RPP13-like protein 1 [Ricinus communis]	gi|566151199|ref|XM_002299886.2|/4e-12/Populus trichocarpa NBS-LRR resistance gene-like protein ARGH30 (POPTR_0001s26900g) mRNA, complete cds	sp|Q7XBQ9|RGA2_SOLBU/3e-88/Disease resistance protein RGA2 OS=Solanum bulbocastanum GN=RGA2 PE=1 SV=1	mtr:MTR_7g089080/2e-74/cyclin; K05868 cyclin B	NA	PTHR23155:SF630/9.6E-51/--	NA
Vp8392	gi|255561152|ref|XP_002521588.1|/4.86186e-143/PREDICTED: probable polyamine oxidase 2 [Ricinus communis] &gt;gi|223539266|gb|EEF40859.1| amine oxidase, putative [Ricinus communis]	gi|743840416|ref|XM_011027897.1|/0.0/PREDICTED: Populus euphratica probable polyamine oxidase 2 (LOC105126880), mRNA	sp|Q9SKX5|PAO2_ARATH/1e-138/Probable polyamine oxidase 2 OS=Arabidopsis thaliana GN=PAO2 PE=2 SV=1	rcu:8273410/9e-144/probable polyamine oxidase 2; K17839 polyamine oxidase [EC:1.5.3.17 1.5.3.-]	PA0421/4e-12/---	PTHR10742/5.7E-214/--	biological_process:GO:0006598//polyamine catabolic process;GO:0055114//oxidation-reduction process;cellular_component:GO:0005777//peroxisome;molecular_function:GO:0000166//nucleotide binding;GO:0046592//polyamine oxidase activity;
Vp8353	gi|992166068|gb|EES07850.2|/0/hypothetical protein SORBI_005G0033001, partial [Sorghum bicolor]	gi|743796042|ref|XM_011005616.1|/0.0/PREDICTED: Populus euphratica clathrin heavy chain 1-like (LOC105110540), mRNA	sp|Q2QYW2|CLH2_ORYSJ/0.0/Clathrin heavy chain 2 OS=Oryza sativa subsp. japonica GN=Os12g0104800 PE=3 SV=1	sita:101782089/0.0/clathrin heavy chain 1-like; K04646 clathrin heavy chain	NA	PS50236/11.425/Clathrin heavy-chain (CHCR) repeat profile.	NA
Vp8293	gi|743843674|ref|XP_011027012.1|/0/PREDICTED: uncharacterized protein LOC105127429 isoform X2 [Populus euphratica]	gi|1000955885|ref|XM_015722217.1|/1e-112/PREDICTED: Ricinus communis uncharacterized LOC8263371 (LOC8263371), transcript variant X5, mRNA	sp|Q9M3G7|ATM_ARATH/9e-12/Serine/threonine-protein kinase ATM OS=Arabidopsis thaliana GN=ATM PE=2 SV=1	lja:Lj1g3v4921070.1/2e-21/Lj1g3v4921070.1; -; K17398 DNA (cytosine-5)-methyltransferase 3A [EC:2.1.1.37]	NA	PTHR22981:SF73/1.4E-63/--	NA
Vp8495	gi|743812916|ref|XP_011019387.1|/0/PREDICTED: uncharacterized protein LOC105122155 [Populus euphratica]	gi|743812915|ref|XM_011021085.1|/1e-106/PREDICTED: Populus euphratica uncharacterized LOC105122155 (LOC105122155), mRNA	NA	NA	NA	PTHR33414:SF1/0.0/--	NA
Vp9053	gi|764542157|ref|XP_011459196.1|/0/PREDICTED: cellulose synthase A catalytic subunit 1 [UDP-forming] isoform X1 [Fragaria vesca subsp. vesca]	gi|1000974490|ref|XM_002515490.2|/0.0/PREDICTED: Ricinus communis cellulose synthase A catalytic subunit 1 [UDP-forming] (LOC8259474), mRNA	sp|Q6AT26|CESA1_ORYSJ/0.0/Probable cellulose synthase A catalytic subunit 1 [UDP-forming] OS=Oryza sativa subsp. japonica GN=CESA1 PE=2 SV=1	fve:101314532/0.0/cellulose synthase A catalytic subunit 1 [UDP-forming]; K10999 cellulose synthase A [EC:2.4.1.12]	alr3757/3e-12/---	PTHR13301/0.0/--	NA
Vp8428	gi|255546773|ref|XP_002514445.1|/0/PREDICTED: phospholipid-transporting ATPase 1 [Ricinus communis] &gt;gi|223546441|gb|EEF47941.1| phospholipid-transporting atpase, putative [Ricinus communis]	gi|802585680|ref|XM_012215171.1|/0.0/PREDICTED: Jatropha curcas phospholipid-transporting ATPase 1 (LOC105632734), mRNA	sp|P98204|ALA1_ARATH/0.0/Phospholipid-transporting ATPase 1 OS=Arabidopsis thaliana GN=ALA1 PE=2 SV=1	rcu:8285415/0.0/phospholipid-transporting ATPase 1; K14802 phospholipid-transporting ATPase [EC:3.6.3.1]	YAL026c/0.0/---	PS00154/-/E1-E2 ATPases phosphorylation site.	biological_process:GO:0006812//cation transport;GO:0015914//phospholipid transport;cellular_component:GO:0016021//integral component of membrane;GO:0005886//plasma membrane;molecular_function:GO:0000287//magnesium ion binding;GO:0005524//ATP binding;GO:0019829//cation-transporting ATPase activity;GO:0004012//phospholipid-translocating ATPase activity;
Vp8503	gi|590586918|ref|XP_007015833.1|/0/Uncharacterized protein isoform 1 [Theobroma cacao] &gt;gi|508786196|gb|EOY33452.1| Uncharacterized protein isoform 1 [Theobroma cacao]	gi|743797138|ref|XM_011008943.1|/9e-90/PREDICTED: Populus euphratica uncharacterized LOC105112968 (LOC105112968), transcript variant X4, mRNA	NA	NA	NA	PTHR31115:SF4/1.1E-151/--	NA
Vp8440	gi|255556051|ref|XP_002519060.1|/0/PREDICTED: DNA-directed RNA polymerase II subunit RPB2 [Ricinus communis] &gt;gi|223541723|gb|EEF43271.1| DNA-directed RNA polymerase II subunit, putative [Ricinus communis]	gi|802784761|ref|XM_012236209.1|/0.0/PREDICTED: Jatropha curcas DNA-directed RNA polymerase II subunit RPB2 (LOC105649538), mRNA	sp|Q42877|RPB2_SOLLC/0.0/DNA-directed RNA polymerase II subunit RPB2 OS=Solanum lycopersicum GN=RPB2 PE=2 SV=1	rcu:8279501/0.0/DNA-directed RNA polymerase II subunit RPB2; K03010 DNA-directed RNA polymerase II subunit RPB2 [EC:2.7.7.6]	YOR151c/0.0/---	PF00562/1.2E-13/RNA polymerase Rpb2, domain 6	biological_process:GO:0006351//transcription, DNA-templated;molecular_function:GO:0003899//DNA-directed RNA polymerase activity;GO:0032549//ribonucleoside binding;GO:0003677//DNA binding;
Vp8416	gi|743827033|ref|XP_011022921.1|/0/PREDICTED: probable methyltransferase PMT26 [Populus euphratica]	gi|566179561|ref|XM_002309888.2|/0.0/Populus trichocarpa dehydration-responsive family protein (POPTR_0007s04340g) mRNA, complete cds	sp|Q8L7V3|PMTQ_ARATH/0.0/Probable methyltransferase PMT26 OS=Arabidopsis thaliana GN=At5g64030 PE=2 SV=1	rcu:8288925/3e-173/probable methyltransferase PMT28; K15449 tRNA wybutosine-synthesizing protein 1 [EC:4.1.3.44]	YDR170c/5e-11/---	PTHR10108/2.6E-188/--	biological_process:GO:0032259//methylation;cellular_component:GO:0005794//Golgi apparatus;molecular_function:GO:0008168//methyltransferase activity;
Vp8759	gi|255569514|ref|XP_002525724.1|/0/PREDICTED: beta-glucosidase BoGH3B [Ricinus communis] &gt;gi|223535024|gb|EEF36707.1| hydrolase, hydrolyzing O-glycosyl compounds, putative [Ricinus communis]	gi|1000952673|ref|XM_002525678.2|/0.0/PREDICTED: Ricinus communis beta-glucosidase BoGH3B (LOC8282390), mRNA	sp|Q9FF86|DCR_ARATH/3e-140/BAHD acyltransferase DCR OS=Arabidopsis thaliana GN=DCR PE=2 SV=1	rcu:8282390/0.0/beta-glucosidase BoGH3B; K05349 beta-glucosidase [EC:3.2.1.21]	CC0797/7e-124/---	PF00933/2.6E-66/Glycosyl hydrolase family 3 N terminal domain	biological_process:GO:0005975//carbohydrate metabolic process;molecular_function:GO:0008422//beta-glucosidase activity;
Vp7972	gi|743923103|ref|XP_011005632.1|/0/PREDICTED: uncharacterized protein LOC105111864 [Populus euphratica] &gt;gi|743923105|ref|XP_011005633.1| PREDICTED: uncharacterized protein LOC105111864 [Populus euphratica] &gt;gi|743923107|ref|XP_011005634.1| PREDICTED: uncharacterized protein LOC105111864 [Populus euphratica]	gi|566179840|ref|XM_002310548.2|/0.0/Populus trichocarpa C2 domain-containing family protein (POPTR_0007s06010g) mRNA, complete cds	sp|Q9C9A6|PUB10_ARATH/2e-12/U-box domain-containing protein 10 OS=Arabidopsis thaliana GN=PUB10 PE=2 SV=1	egr:108953915/2e-10/U-box domain-containing protein 13-like; K08332	NA	PTHR23315/0.0/--	NA
Vp9157	gi|645250516|ref|XP_008231249.1|/0/PREDICTED: cellulose synthase A catalytic subunit 3 [UDP-forming] [Prunus mume] &gt;gi|645250519|ref|XP_008231250.1| PREDICTED: cellulose synthase A catalytic subunit 3 [UDP-forming] [Prunus mume]	gi|802555670|ref|XM_012210176.1|/0.0/PREDICTED: Jatropha curcas cellulose synthase A catalytic subunit 3 [UDP-forming] (LOC105628703), transcript variant X2, mRNA	sp|Q941L0|CESA3_ARATH/0.0/Cellulose synthase A catalytic subunit 3 [UDP-forming] OS=Arabidopsis thaliana GN=CESA3 PE=1 SV=2	pmum:103330444/0.0/cellulose synthase A catalytic subunit 3 [UDP-forming]; K10999 cellulose synthase A [EC:2.4.1.12]	alr3757/3e-19/---	PF03552/0.0/Cellulose synthase	biological_process:GO:0030244//cellulose biosynthetic process;GO:0009833//plant-type primary cell wall biogenesis;cellular_component:GO:0005794//Golgi apparatus;GO:0016021//integral component of membrane;molecular_function:GO:0016760//cellulose synthase (UDP-forming) activity;GO:0008270//zinc ion binding;
Vp7992	gi|743815354|ref|XP_011019918.1|/0/PREDICTED: uncharacterized protein LOC105122493 [Populus euphratica]	gi|743815353|ref|XM_011021616.1|/0.0/PREDICTED: Populus euphratica uncharacterized LOC105122493 (LOC105122493), mRNA	sp|Q9FFW5|PERK8_ARATH/2e-07/Proline-rich receptor-like protein kinase PERK8 OS=Arabidopsis thaliana GN=PERK8 PE=1 SV=1	atr:105420618/1e-06/classical arabinogalactan protein 9-like; K03006 DNA-directed RNA polymerase II subunit RPB1 [EC:2.7.7.6]	NA	SM00320/0.77/WD40 repeats	NA
Vp8061	gi|224096654|ref|XP_002310687.1|/0/elongation factor 2 family protein [Populus trichocarpa] &gt;gi|222853590|gb|EEE91137.1| elongation factor 2 family protein [Populus trichocarpa]	gi|566180247|ref|XM_002310070.2|/0.0/Populus trichocarpa elongation factor 2 family protein (POPTR_0007s08390g) mRNA, complete cds	sp|O23755|EF2_BETVU/0.0/Elongation factor 2 OS=Beta vulgaris PE=2 SV=1	pop:POPTR_0007s08400g/0.0/POPTRDRAFT_562884; elongation factor 2 family protein; K03234 elongation factor 2	SPCP31B10.07/0.0/---	PTHR23115:SF136/0.0/--	biological_process:GO:0009409//response to cold;GO:0006184//GTP catabolic process;GO:0006414//translational elongation;cellular_component:GO:0005730//nucleolus;GO:0005829//cytosol;GO:0005886//plasma membrane;GO:0009507//chloroplast;molecular_function:GO:0003746//translation elongation factor activity;GO:0003924//GTPase activity;GO:0005507//copper ion binding;GO:0005525//GTP binding;
Vp8475	gi|743793287|ref|XP_011046737.1|/0/PREDICTED: uncharacterized protein LOC105141252 isoform X2 [Populus euphratica]	gi|743793286|ref|XM_011048435.1|/6e-88/PREDICTED: Populus euphratica uncharacterized LOC105141252 (LOC105141252), transcript variant X2, mRNA	NA	jcu:105643779/0.0/uncharacterized LOC105643779; K14311 nuclear pore complex protein Nup188	NA	PTHR31431/2.5E-258/--	NA
Vp8425	gi|566215907|ref|XP_006372248.1|/0/hypothetical protein POPTR_0018s14630g [Populus trichocarpa] &gt;gi|550318779|gb|ERP50045.1| hypothetical protein POPTR_0018s14630g [Populus trichocarpa]	gi|1000957580|ref|XM_002522890.2|/0.0/PREDICTED: Ricinus communis uncharacterized LOC8282885 (LOC8282885), transcript variant X1, mRNA	NA	NA	NA	SM00326/7.9E-7/Src homology 3 domains	NA
Vp8539	gi|1000945794|ref|XP_015581163.1|/0/PREDICTED: structural maintenance of chromosomes protein 3 isoform X1 [Ricinus communis]	gi|1000945793|ref|XM_015725677.1|/0.0/PREDICTED: Ricinus communis structural maintenance of chromosomes protein 3 (LOC8260670), transcript variant X1, mRNA	sp|Q56YN8|SMC3_ARATH/0.0/Structural maintenance of chromosomes protein 3 OS=Arabidopsis thaliana GN=SMC3 PE=2 SV=1	rcu:8260670/0.0/structural maintenance of chromosomes protein 3; K06669 structural maintenance of chromosome 3 (chondroitin sulfate proteoglycan 6)	SPAC10F6.09c/0.0/---	PTHR18937/2.3E-215/--	biological_process:GO:0007062//sister chromatid cohesion;cellular_component:GO:0005694//chromosome;molecular_function:GO:0005524//ATP binding;
Vp8441	gi|802615679|ref|XP_012075292.1|/0/PREDICTED: cellulose synthase A catalytic subunit 2 [UDP-forming] isoform X1 [Jatropha curcas]	gi|802615687|ref|XM_012219903.1|/0.0/PREDICTED: Jatropha curcas cellulose synthase A catalytic subunit 2 [UDP-forming] (LOC105636590), transcript variant X2, mRNA	sp|O48947|CESA2_ARATH/0.0/Cellulose synthase A catalytic subunit 2 [UDP-forming] OS=Arabidopsis thaliana GN=CESA2 PE=1 SV=1	jcu:105636590/0.0/cellulose synthase A catalytic subunit 2 [UDP-forming]; K10999 cellulose synthase A [EC:2.4.1.12]	alr3757/2e-13/---	PTHR13301/0.0/--	biological_process:GO:0030244//cellulose biosynthetic process;cellular_component:GO:0016021//integral component of membrane;molecular_function:GO:0016760//cellulose synthase (UDP-forming) activity;GO:0008270//zinc ion binding;
Vp8236	gi|802786755|ref|XP_012091750.1|/0/PREDICTED: putative disease resistance RPP13-like protein 1 [Jatropha curcas]	gi|105922498|gb|DQ513206.1|/3e-19/Populus trichocarpa clone 1909175 NBS type disease resistance protein mRNA, complete cds	sp|Q7XBQ9|RGA2_SOLBU/1e-108/Disease resistance protein RGA2 OS=Solanum bulbocastanum GN=RGA2 PE=1 SV=1	mtr:MTR_0002s0120/1e-145/LRR and NB-ARC domain disease resistance protein; K19613 leucine-rich repeat protein SHOC2	RSp0842/8e-07/---	PTHR23155:SF580/1.1E-198/--	NA
Vp7870	gi|802727788|ref|XP_012086144.1|/0/PREDICTED: cellulose synthase A catalytic subunit 3 [UDP-forming]-like [Jatropha curcas]	gi|566208860|ref|XM_002322676.2|/0.0/Populus trichocarpa cellulose synthase family protein (POPTR_0016s05520g) mRNA, complete cds	sp|Q941L0|CESA3_ARATH/0.0/Cellulose synthase A catalytic subunit 3 [UDP-forming] OS=Arabidopsis thaliana GN=CESA3 PE=1 SV=2	jcu:105645215/0.0/cellulose synthase A catalytic subunit 3 [UDP-forming]-like; K10999 cellulose synthase A [EC:2.4.1.12]	alr3757/3e-19/---	PF14569/2.8E-38/Zinc-binding RING-finger	biological_process:GO:0030244//cellulose biosynthetic process;GO:0009833//plant-type primary cell wall biogenesis;cellular_component:GO:0005794//Golgi apparatus;GO:0016021//integral component of membrane;molecular_function:GO:0016760//cellulose synthase (UDP-forming) activity;GO:0008270//zinc ion binding;
Vp8164	gi|1000951856|ref|XP_002526218.2|/0/PREDICTED: uncharacterized protein LOC8277895 [Ricinus communis]	gi|743932393|ref|XM_011012182.1|/0.0/PREDICTED: Populus euphratica uncharacterized LOC105115335 (LOC105115335), transcript variant X2, mRNA	sp|Q9FPR3|EDR1_ARATH/8e-45/Serine/threonine-protein kinase EDR1 OS=Arabidopsis thaliana GN=EDR1 PE=1 SV=1	lja:Lj0g3v0190659.2/4e-122/Lj0g3v0190659.2; -; K04422 mitogen-activated protein kinase kinase kinase 13 [EC:2.7.11.25]	YAR019c/2e-23/---	PS00108/-/Serine/Threonine protein kinases active-site signature.	NA
Vp8140	gi|802758395|ref|XP_012089264.1|/0/PREDICTED: mediator of RNA polymerase II transcription subunit 14 [Jatropha curcas] &gt;gi|643708749|gb|KDP23665.1| hypothetical protein JCGZ_23498 [Jatropha curcas]	gi|743866224|ref|XM_011034100.1|/0.0/PREDICTED: Populus euphratica mediator of RNA polymerase II transcription subunit 14-like (LOC105131227), transcript variant X2, mRNA	sp|Q9SR02|MED14_ARATH/0.0/Mediator of RNA polymerase II transcription subunit 14 OS=Arabidopsis thaliana GN=MED14 PE=1 SV=1	jcu:105647692/0.0/mediator of RNA polymerase II transcription subunit 14; K15156 mediator of RNA polymerase II transcription subunit 14	NA	PTHR12809/0.0/--	NA
Vp8794	gi|224107361|ref|XP_002314458.1|/0/ADP-forming family protein [Populus trichocarpa] &gt;gi|566188787|ref|XP_006378108.1| hypothetical protein POPTR_0010s02380g [Populus trichocarpa] &gt;gi|222863498|gb|EEF00629.1| ADP-forming family protein [Populus trichocarpa] &gt;gi|550328939|gb|ERP55905.1| hypothetical protein POPTR_0010s02380g [Populus trichocarpa]	gi|743917479|ref|XM_011004425.1|/0.0/PREDICTED: Populus euphratica carbamoyl-phosphate synthase large chain, chloroplastic (LOC105109654), mRNA	sp|Q42601|CARB_ARATH/0.0/Carbamoyl-phosphate synthase large chain, chloroplastic OS=Arabidopsis thaliana GN=CARB PE=1 SV=1	pop:POPTR_0010s02380g/0.0/POPTRDRAFT_1089355; ADP-forming family protein; K01955 carbamoyl-phosphate synthase large subunit [EC:6.3.5.5]	alr3809/0.0/---	PS50975/42.673/ATP-grasp fold profile.	biological_process:GO:0006807//nitrogen compound metabolic process;GO:0016036//cellular response to phosphate starvation;cellular_component:GO:0016020//membrane;GO:0009570//chloroplast stroma;molecular_function:GO:0004087//carbamoyl-phosphate synthase (ammonia) activity;GO:0046872//metal ion binding;GO:0005524//ATP binding;
Vp8134	gi|743909155|ref|XP_011048050.1|/0/PREDICTED: magnesium-chelatase subunit ChlH, chloroplastic-like [Populus euphratica]	gi|743909154|ref|XM_011049748.1|/0.0/PREDICTED: Populus euphratica magnesium-chelatase subunit ChlH, chloroplastic-like (LOC105142226), mRNA	sp|Q9FNB0|CHLH_ARATH/0.0/Magnesium-chelatase subunit ChlH, chloroplastic OS=Arabidopsis thaliana GN=CHLH PE=1 SV=1	rcu:8286305/0.0/magnesium-chelatase subunit ChlH, chloroplastic; K03403 magnesium chelatase subunit H [EC:6.6.1.1]	all4365/0.0/---	PTHR23304/0.0/--	NA
Vp8059	gi|802555577|ref|XP_012065515.1|/0/PREDICTED: clustered mitochondria protein [Jatropha curcas] &gt;gi|643737319|gb|KDP43431.1| hypothetical protein JCGZ_16718 [Jatropha curcas]	gi|1000979305|ref|XM_002513152.2|/0.0/PREDICTED: Ricinus communis clustered mitochondria protein (LOC8287542), mRNA	sp|F4J5S1|CLU_ARATH/0.0/Clustered mitochondria protein OS=Arabidopsis thaliana GN=FMT PE=2 SV=1	rcu:8287542/0.0/clustered mitochondria protein; K03255 protein TIF31	MA0188/8e-18/---	PF15044/3.7E-22/Mitochondrial function, CLU-N-term	NA
Vp8555	gi|802570210|ref|XP_012068056.1|/0/PREDICTED: E3 ubiquitin-protein ligase UPL2-like [Jatropha curcas]	gi|743802932|ref|XM_011018693.1|/0.0/PREDICTED: Populus euphratica E3 ubiquitin-protein ligase UPL1-like (LOC105120483), transcript variant X3, mRNA	sp|Q8GY23|UPL1_ARATH/0.0/E3 ubiquitin-protein ligase UPL1 OS=Arabidopsis thaliana GN=UPL1 PE=1 SV=3	jcu:105630732/0.0/E3 ubiquitin-protein ligase UPL2-like; K10592 E3 ubiquitin-protein ligase HUWE1 [EC:2.3.2.26]	SPAC19D5.04/3e-130/---	PTHR11254:SF334/2.0E-175/--	NA
Vp8490	gi|1000986346|ref|XP_015574671.1|/0/PREDICTED: tetratricopeptide repeat protein SKI3 [Ricinus communis]	gi|743874777|ref|XM_011036453.1|/0.0/PREDICTED: Populus euphratica uncharacterized LOC105132775 (LOC105132775), mRNA	sp|Q9M8Y0|SEC_ARATH/3e-12/Probable UDP-N-acetylglucosamine--peptide N-acetylglucosaminyltransferase SEC OS=Arabidopsis thaliana GN=SEC PE=2 SV=1	rcu:8269968/0.0/tetratricopeptide repeat protein SKI3; K12600 superkiller protein 3	FN1787/2e-11/---	PTHR15704/9.8E-175/--	NA
Vp9089	gi|1000953987|ref|XP_015578356.1|/0/PREDICTED: C2 and GRAM domain-containing protein At1g03370 [Ricinus communis]	gi|802614750|ref|XM_012219428.1|/0.0/PREDICTED: Jatropha curcas C2 and GRAM domain-containing protein At1g03370 (LOC105636219), transcript variant X2, mRNA	sp|Q9ZVT9|C2GR1_ARATH/0.0/C2 and GRAM domain-containing protein At1g03370 OS=Arabidopsis thaliana GN=At1g03370 PE=2 SV=4	NA	NA	PTHR10774:SF90/0.0/--	NA
Vp8161	gi|802682230|ref|XP_012082221.1|/0/PREDICTED: enhancer of mRNA-decapping protein 4-like isoform X2 [Jatropha curcas]	gi|802682229|ref|XM_012226831.1|/0.0/PREDICTED: Jatropha curcas enhancer of mRNA-decapping protein 4-like (LOC105642128), transcript variant X2, mRNA	sp|Q9LTT8|VCS_ARATH/5e-172/Enhancer of mRNA-decapping protein 4 OS=Arabidopsis thaliana GN=VCS PE=1 SV=1	jcu:105642128/0.0/enhancer of mRNA-decapping protein 4-like; K12616 enhancer of mRNA-decapping protein 4	NA	PTHR15598/0.0/--	NA
Vp7980	gi|802592412|ref|XP_012071570.1|/0/PREDICTED: uncharacterized protein LOC105633557 [Jatropha curcas] &gt;gi|643731434|gb|KDP38722.1| hypothetical protein JCGZ_04075 [Jatropha curcas]	gi|802592411|ref|XM_012216180.1|/0.0/PREDICTED: Jatropha curcas uncharacterized LOC105633557 (LOC105633557), mRNA	NA	sita:101781548/2e-09/myosin heavy chain, skeletal muscle; K20283 golgin subfamily A member 4	BH0971/6e-07/---	PTHR13222/0.0/--	biological_process:GO:0006914//autophagy;
Vp8597	gi|566212673|ref|XP_002323809.2|/0/hypothetical protein POPTR_0017s11020g [Populus trichocarpa] &gt;gi|550320016|gb|EEF03942.2| hypothetical protein POPTR_0017s11020g [Populus trichocarpa]	gi|743907696|ref|XM_011048979.1|/0.0/PREDICTED: Populus euphratica alpha-mannosidase 2x (LOC105141682), mRNA	NA	rcu:8280600/0.0/alpha-mannosidase 2; K01231 alpha-mannosidase II [EC:3.2.1.114]	MT0676/2e-07/---	PTHR11607/1.3E-225/--	biological_process:GO:0006013//mannose metabolic process;molecular_function:GO:0030246//carbohydrate binding;GO:0008270//zinc ion binding;GO:0004572//mannosyl-oligosaccharide 1,3-1,6-alpha-mannosidase activity;
Vp8222	gi|743923704|ref|XP_011005954.1|/0/PREDICTED: ABC transporter B family member 4-like [Populus euphratica] &gt;gi|743923706|ref|XP_011005955.1| PREDICTED: ABC transporter B family member 4-like [Populus euphratica] &gt;gi|743923708|ref|XP_011005956.1| PREDICTED: ABC transporter B family member 4-like [Populus euphratica] &gt;gi|743923710|ref|XP_011005957.1| PREDICTED: ABC transporter B family memb…	gi|566158795|ref|XM_002301511.2|/0.0/Populus trichocarpa multidrug resistant ABC transporter family protein (POPTR_0002s18860g) mRNA, complete cds	sp|Q9M1Q9|AB21B_ARATH/0.0/ABC transporter B family member 21 OS=Arabidopsis thaliana GN=ABCB21 PE=1 SV=2	jcu:105642696/0.0/ABC transporter B family member 21-like; K05658 ATP-binding cassette, subfamily B (MDR/TAP), member 1 [EC:3.6.3.44]	SPCC663.03/0.0/---	PS50893/24.323/ATP-binding cassette, ABC transporter-type domain profile.	NA
Vp8101	gi|224091076|ref|XP_002309170.1|/0/hypothetical protein POPTR_0006s10650g [Populus trichocarpa] &gt;gi|222855146|gb|EEE92693.1| hypothetical protein POPTR_0006s10650g [Populus trichocarpa]	gi|802761295|ref|XM_012234352.1|/2e-90/PREDICTED: Jatropha curcas protein SCAR2-like (LOC105648074), transcript variant X2, mRNA	sp|Q5XPJ9|SCAR2_ARATH/5e-119/Protein SCAR2 OS=Arabidopsis thaliana GN=SCAR2 PE=1 SV=1	pda:103723066/6e-31/uncharacterized LOC103723066; K01595 phosphoenolpyruvate carboxylase [EC:4.1.1.31]	NA	PTHR12902:SF12/1.7E-157/--	NA
Vp8282	gi|255547165|ref|XP_002514640.1|/0/PREDICTED: protein LONGIFOLIA 1 isoform X1 [Ricinus communis] &gt;gi|1000976112|ref|XP_015572023.1| PREDICTED: protein LONGIFOLIA 1 isoform X1 [Ricinus communis] &gt;gi|223546244|gb|EEF47746.1| conserved hypothetical protein [Ricinus communis]	gi|743927191|ref|XM_011009472.1|/1e-164/PREDICTED: Populus euphratica protein LONGIFOLIA 1-like (LOC105113329), transcript variant X3, mRNA	sp|Q9LF24|LNG1_ARATH/3e-39/Protein LONGIFOLIA 1 OS=Arabidopsis thaliana GN=LNG1 PE=1 SV=1	NA	NA	PTHR31680/8.8E-103/--	NA
Vp8477	gi|223538971|gb|EEF40568.1|/5.71617e-142/TMV resistance protein N, putative [Ricinus communis]	gi|156231127|gb|AC130808.37|/5e-08/Medicago truncatula clone mth2-34k9, complete sequence	sp|Q40392|TMVRN_NICGU/2e-84/TMV resistance protein N OS=Nicotiana glutinosa GN=N PE=1 SV=1	mtr:MTR_2g040260/1e-83/animal HSPA9 nucleotide-binding domain protein; K03283 heat shock 70kDa protein 1/8	MT2563_2/1e-09/---	PTHR11017:SF162/1.8E-25/--	NA
Vp8027	gi|743888671|ref|XP_011038514.1|/0/PREDICTED: putative lysine-specific demethylase JMJ16 isoform X2 [Populus euphratica]	gi|645222800|ref|XM_008220104.1|/1e-144/PREDICTED: Prunus mume probable lysine-specific demethylase JMJ14 (LOC103318696), mRNA	sp|Q8GUI6|JMJ14_ARATH/3e-149/Probable lysine-specific demethylase JMJ14 OS=Arabidopsis thaliana GN=JMJ14 PE=1 SV=1	tcc:TCM_026189/0.0/Transcription factor jumonji family protein / zinc finger family protein isoform 1; K11446 histone demethylase JARID1 [EC:1.14.11.-]	NA	PTHR10694:SF53/8.7E-96/--	NA
Vp8488	gi|802539901|ref|XP_012073366.1|/0/PREDICTED: splicing factor 3B subunit 3-like [Jatropha curcas] &gt;gi|643740522|gb|KDP46120.1| hypothetical protein JCGZ_06631 [Jatropha curcas]	gi|566182400|ref|XM_002312027.2|/0.0/Populus trichocarpa splicing factor family protein (POPTR_0008s04890g) mRNA, complete cds	sp|O49552|DDB1B_ARATH/3e-63/DNA damage-binding protein 1b OS=Arabidopsis thaliana GN=DDB1B PE=2 SV=2	jcu:105634996/0.0/splicing factor 3B subunit 3-like; K12830 splicing factor 3B subunit 3	NA	PF10433/1.2E-171/Mono-functional DNA-alkylating methyl methanesulfonate N-term	cellular_component:GO:0005634//nucleus;GO:0009507//chloroplast;molecular_function:GO:0003676//nucleic acid binding;
Vp8104	gi|566192224|ref|XP_002316354.2|/0/hypothetical protein POPTR_0010s22670g [Populus trichocarpa] &gt;gi|550330381|gb|EEF02525.2| hypothetical protein POPTR_0010s22670g [Populus trichocarpa]	gi|566182280|ref|XM_002311067.2|/1e-120/Populus trichocarpa myb family transcription factor family protein (POPTR_0008s04150g) mRNA, complete cds	NA	pop:POPTR_0008s04150g/0.0/POPTRDRAFT_820268; myb family transcription factor family protein; K04650 nuclear receptor co-repressor 1	NA	PTHR13992/1.5E-130/--	NA
Vp8505	gi|255559334|ref|XP_002520687.1|/1.16083e-49/PREDICTED: protein NETWORKED 3C [Ricinus communis] &gt;gi|1000962776|ref|XP_015575654.1| PREDICTED: protein NETWORKED 3C [Ricinus communis] &gt;gi|223540072|gb|EEF41649.1| conserved hypothetical protein [Ricinus communis]	gi|743870576|ref|XM_011035315.1|/1e-45/PREDICTED: Populus euphratica trichohyalin (LOC105132047), transcript variant X3, mRNA	NA	egu:105053374/1e-14/protein NETWORKED 1D; K20478 golgin subfamily B member 1	NA	PTHR32258/3.6E-38/--	NA
Vp8867	gi|224096654|ref|XP_002310687.1|/0/elongation factor 2 family protein [Populus trichocarpa] &gt;gi|222853590|gb|EEE91137.1| elongation factor 2 family protein [Populus trichocarpa]	gi|743824003|ref|XM_011023820.1|/0.0/PREDICTED: Populus euphratica elongation factor 2 (LOC105123999), mRNA	sp|O23755|EF2_BETVU/0.0/Elongation factor 2 OS=Beta vulgaris PE=2 SV=1	pop:POPTR_0007s08400g/0.0/POPTRDRAFT_562884; elongation factor 2 family protein; K03234 elongation factor 2	SPCP31B10.07/0.0/---	PTHR23115/0.0/--	biological_process:GO:0006184//GTP catabolic process;GO:0009409//response to cold;cellular_component:GO:0005730//nucleolus;GO:0005829//cytosol;GO:0005886//plasma membrane;GO:0009507//chloroplast;molecular_function:GO:0003924//GTPase activity;GO:0005507//copper ion binding;GO:0005525//GTP binding;
Vp8747	gi|1000956193|ref|XP_015577584.1|/0/PREDICTED: syndetin isoform X1 [Ricinus communis]	gi|743922675|ref|XM_011007110.1|/0.0/PREDICTED: Populus euphratica coiled-coil domain-containing protein 132 (LOC105111675), transcript variant X2, mRNA	NA	NA	NA	PTHR13258/0.0/--	NA
Vp8385	gi|743797139|ref|XP_011007245.1|/0/PREDICTED: uncharacterized protein LOC105112968 isoform X3 [Populus euphratica]	gi|1000956075|ref|XM_015722193.1|/9e-47/PREDICTED: Ricinus communis uncharacterized LOC8271907 (LOC8271907), transcript variant X5, mRNA	NA	NA	NA	PTHR31115:SF4/1.2E-299/--	NA
Vp8157	gi|674913486|emb|CDY19671.1|/6.82865e-124/BnaC09g29270D [Brassica napus]	gi|808781801|gb|KP749924.1|/0.0/Viola seoulensis plastid, complete genome	sp|Q49KT9|YCF68_EUCGG/2e-31/Uncharacterized protein ycf68 OS=Eucalyptus globulus subsp. globulus GN=ycf68-1 PE=3 SV=1	ats:F775_29851/1e-11/Glucose-6-phosphate isomerase; K01810 glucose-6-phosphate isomerase [EC:5.3.1.9]	NA	NA	NA
Vp8215	gi|743903005|ref|XP_011044848.1|/0/PREDICTED: pre-mRNA-processing-splicing factor 8 [Populus euphratica]	gi|802603592|ref|XM_012217774.1|/0.0/PREDICTED: Jatropha curcas pre-mRNA-processing-splicing factor 8 (LOC105634843), mRNA	NA	pop:POPTR_0003s02640g/0.0/embryo defective 14 family protein; K12856 pre-mRNA-processing factor 8	SPAC4F8.12c/0.0/---	PF08084/8.2E-52/PROCT (NUC072) domain	NA
Vp8373	gi|566188377|ref|XP_002312804.2|/0/hypothetical protein POPTR_0009s16840g [Populus trichocarpa] &gt;gi|550331885|gb|EEE86759.2| hypothetical protein POPTR_0009s16840g [Populus trichocarpa]	gi|743913925|ref|XM_011002583.1|/0.0/PREDICTED: Populus euphratica Niemann-Pick C1 protein (LOC105108319), mRNA	NA	jcu:105630087/0.0/Niemann-Pick C1 protein; K12385 Niemann-Pick C1 protein	NA	PF02460/6.6E-61/Patched family	NA
Vp8160	gi|224109556|ref|XP_002315235.1|/0/hypothetical protein POPTR_0010s21500g [Populus trichocarpa] &gt;gi|222864275|gb|EEF01406.1| hypothetical protein POPTR_0010s21500g [Populus trichocarpa]	gi|743844259|ref|XM_011028852.1|/0.0/PREDICTED: Populus euphratica uncharacterized LOC105127514 (LOC105127514), transcript variant X3, mRNA	NA	NA	NA	PTHR34958/5.2E-268/--	NA
Vp8183	gi|1000985059|ref|XP_015580336.1|/0/PREDICTED: uncharacterized protein At3g06530 [Ricinus communis]	gi|743940193|ref|XM_011016260.1|/1e-104/PREDICTED: Populus euphratica uncharacterized protein At3g06530-like (LOC105118337), mRNA	sp|Q9C8Z4|HEAT1_ARATH/0.0/Uncharacterized protein At3g06530 OS=Arabidopsis thaliana GN=At3g06530 PE=1 SV=3	rcu:8289653/0.0/uncharacterized protein At3g06530; K14550 U3 small nucleolar RNA-associated protein 10	NA	PTHR13457:SF1/0.0/--	NA
Vp8604	gi|743904497|ref|XP_011045624.1|/0/PREDICTED: uncharacterized protein LOC105140473 isoform X3 [Populus euphratica]	gi|743904496|ref|XM_011047322.1|/0.0/PREDICTED: Populus euphratica uncharacterized LOC105140473 (LOC105140473), transcript variant X3, mRNA	NA	sita:101771703/3e-42/uncharacterized LOC101771703; K17592 sacsin	NA	PTHR32387:SF0/0.0/--	NA
Vp7962	gi|731402313|ref|XP_010654625.1|/0/PREDICTED: ABC transporter G family member 29-like [Vitis vinifera] &gt;gi|297743203|emb|CBI36070.3| unnamed protein product [Vitis vinifera]	gi|566149827|ref|XM_002298204.2|/0.0/Populus trichocarpa ABC transporter family protein (POPTR_0001s19030g) mRNA, complete cds	sp|Q9XIE2|AB36G_ARATH/0.0/ABC transporter G family member 36 OS=Arabidopsis thaliana GN=ABCG36 PE=1 SV=1	sot:102580570/4e-60/ABC transporter G family member 6-like; K05681 ATP-binding cassette, subfamily G (WHITE), member 2	YDR406w_3/2e-58/---	PF00005/1.9E-20/ABC transporter	biological_process:GO:0006200//ATP catabolic process;cellular_component:GO:0016020//membrane;molecular_function:GO:0005524//ATP binding;GO:0016887//ATPase activity;
Vp8376	gi|743886759|ref|XP_011037935.1|/0/PREDICTED: callose synthase 3 [Populus euphratica] &gt;gi|743886763|ref|XP_011037936.1| PREDICTED: callose synthase 3 [Populus euphratica]	gi|743886762|ref|XM_011039634.1|/0.0/PREDICTED: Populus euphratica callose synthase 3 (LOC105134984), transcript variant X2, mRNA	sp|Q9LXT9|CALS3_ARATH/0.0/Callose synthase 3 OS=Arabidopsis thaliana GN=CALS3 PE=2 SV=3	rcu:8267534/0.0/callose synthase 3; K11000 callose synthase [EC:2.4.1.-]	NA	PTHR12741/0.0/--	NA
Vp8595	gi|802563751|ref|XP_012067059.1|/0/PREDICTED: mediator of RNA polymerase II transcription subunit 13 isoform X2 [Jatropha curcas]	gi|1000956716|ref|XM_015721910.1|/0.0/PREDICTED: Ricinus communis mediator of RNA polymerase II transcription subunit 13 (LOC8282187), mRNA	sp|F4I096|MED13_ARATH/0.0/Mediator of RNA polymerase II transcription subunit 13 OS=Arabidopsis thaliana GN=MED13 PE=1 SV=1	fve:101294548/0.0/mediator of RNA polymerase II transcription subunit 13; K15164 mediator of RNA polymerase II transcription subunit 13	NA	PTHR10791:SF60/9.7E-52/--	NA
Vp8330	gi|1000945794|ref|XP_015581163.1|/0/PREDICTED: structural maintenance of chromosomes protein 3 isoform X1 [Ricinus communis]	gi|1000945793|ref|XM_015725677.1|/0.0/PREDICTED: Ricinus communis structural maintenance of chromosomes protein 3 (LOC8260670), transcript variant X1, mRNA	sp|Q56YN8|SMC3_ARATH/0.0/Structural maintenance of chromosomes protein 3 OS=Arabidopsis thaliana GN=SMC3 PE=2 SV=1	rcu:8260670/0.0/structural maintenance of chromosomes protein 3; K06669 structural maintenance of chromosome 3 (chondroitin sulfate proteoglycan 6)	YJL074c/3e-160/---	PTHR18937:SF8/1.0E-197/--	biological_process:GO:0007062//sister chromatid cohesion;cellular_component:GO:0005694//chromosome;molecular_function:GO:0005524//ATP binding;
Vp8305	gi|694331692|ref|XP_009356511.1|/0/PREDICTED: putative phospholipid-transporting ATPase 9 [Pyrus x bretschneideri] &gt;gi|694331720|ref|XP_009356526.1| PREDICTED: putative phospholipid-transporting ATPase 9 [Pyrus x bretschneideri]	gi|590701296|ref|XM_007046302.1|/1e-125/Theobroma cacao ATPase E1-E2 type family protein / haloacid dehalogenase-like hydrolase family protein (TCM_011901) mRNA, complete cds	sp|Q9SLK6|ALA6_ARATH/0.0/Phospholipid-transporting ATPase 6 OS=Arabidopsis thaliana GN=ALA6 PE=1 SV=2	tcc:TCM_011901/0.0/ATPase E1-E2 type family protein / haloacid dehalogenase-like hydrolase family protein; K01530 phospholipid-translocating ATPase [EC:3.6.3.1]	YAL026c/8e-143/---	PTHR24092:SF41/3.4E-233/--	NA
Vp8135	gi|657988710|ref|XP_008386534.1|/0/PREDICTED: mediator of RNA polymerase II transcription subunit 33B-like [Malus domestica]	gi|743932004|ref|XM_011011986.1|/0.0/PREDICTED: Populus euphratica mediator of RNA polymerase II transcription subunit 33A (LOC105115167), mRNA	sp|Q9LUG9|MD33A_ARATH/0.0/Mediator of RNA polymerase II transcription subunit 33A OS=Arabidopsis thaliana GN=MED33A PE=1 SV=1	NA	NA	PTHR33739/0.0/--	NA
Vp8199	gi|255543066|ref|XP_002512596.1|/0/PREDICTED: phytochrome A [Ricinus communis] &gt;gi|223548557|gb|EEF50048.1| phytochrome A, putative [Ricinus communis]	gi|566198609|ref|XM_002318877.2|/0.0/Populus trichocarpa phytochrome A family protein (POPTR_0013s00220g) mRNA, complete cds	sp|P14712|PHYA_ARATH/0.0/Phytochrome A OS=Arabidopsis thaliana GN=PHYA PE=1 SV=2	rcu:8274978/0.0/phytochrome A; K12120 phytochrome A	alr3157/3e-66/---	PTHR24423/0.0/--	biological_process:GO:0010161//red light signaling pathway;GO:0023014//signal transduction by phosphorylation;GO:0006355//regulation of transcription, DNA-templated;GO:0009585//red, far-red light phototransduction;GO:0017006//protein-tetrapyrrole linkage;GO:0000160//phosphorelay signal transduction system;GO:0046685//response to arsenic-containing substance;GO:0010201//response to continuous far …
Vp8999	gi|1000981046|ref|XP_015570588.1|/0/PREDICTED: lysine-specific demethylase JMJ25 [Ricinus communis] &gt;gi|1000981048|ref|XP_015570589.1| PREDICTED: lysine-specific demethylase JMJ25 [Ricinus communis]	gi|802756488|ref|XM_012233643.1|/1e-146/PREDICTED: Jatropha curcas lysine-specific demethylase JMJ25 (LOC105647520), transcript variant X2, mRNA	sp|O81001|GRF1_ARATH/1e-07/Growth-regulating factor 1 OS=Arabidopsis thaliana GN=GRF1 PE=1 SV=1	rcu:8287067/0.0/lysine-specific demethylase JMJ25; K15601 lysine-specific demethylase 3 [EC:1.14.11.-]	NA	PTHR12549:SF17/0.0/--	NA
Vp8324	gi|1000947603|ref|XP_015580547.1|/0/PREDICTED: E3 ubiquitin-protein ligase RKP [Ricinus communis] &gt;gi|1000947605|ref|XP_015580548.1| PREDICTED: E3 ubiquitin-protein ligase RKP [Ricinus communis]	gi|743823323|ref|XM_011023627.1|/0.0/PREDICTED: Populus euphratica E3 ubiquitin-protein ligase RKP (LOC105123865), transcript variant X2, mRNA	sp|Q9SIZ8|RKP_ARATH/0.0/E3 ubiquitin-protein ligase RKP OS=Arabidopsis thaliana GN=RKP PE=2 SV=2	rcu:8274917/0.0/E3 ubiquitin-protein ligase RKP; K12169 Kip1 ubiquitination-promoting complex protein 1 [EC:2.3.2.27]	NA	PTHR13363/1.5E-201/--	NA
Vp8396	gi|387169525|gb|AFJ66186.1|/0/hypothetical protein 11M19.5 [Arabidopsis halleri]	gi|408362955|gb|JX455093.1|/6e-11/Beta vulgaris subsp. vulgaris clone Bingo7 retrotransposon Ty3-gypsy, complete sequence	sp|P92523|M860_ARATH/5e-31/Uncharacterized mitochondrial protein AtMg00860 OS=Arabidopsis thaliana GN=AtMg00860 PE=4 SV=1	thj:104800334/4e-62/methionine S-methyltransferase-like; K08247 methionine S-methyltransferase [EC:2.1.1.12]	YGR109w-b_2/1e-135/---	PTHR24559/0.0/--	NA
Vp8546	gi|802564022|ref|XP_012067196.1|/0/PREDICTED: coatomer subunit alpha-1 [Jatropha curcas] &gt;gi|802564024|ref|XP_012067197.1| PREDICTED: coatomer subunit alpha-1 [Jatropha curcas] &gt;gi|643735097|gb|KDP41738.1| hypothetical protein JCGZ_26756 [Jatropha curcas]	gi|566206550|ref|XM_002321522.2|/0.0/Populus trichocarpa coatomer alpha subunit-like family protein (POPTR_0015s08110g) mRNA, complete cds	sp|Q94A40|COPA1_ARATH/0.0/Coatomer subunit alpha-1 OS=Arabidopsis thaliana GN=At1g62020 PE=2 SV=2	jcu:105630107/0.0/coatomer subunit alpha-1; K05236 coatomer subunit alpha	ECU01g1290/3e-79/---	PS50082/8.704/Trp-Asp (WD) repeats profile.	biological_process:GO:0006886//intracellular protein transport;GO:0016192//vesicle-mediated transport;cellular_component:GO:0030126//COPI vesicle coat;GO:0005886//plasma membrane;molecular_function:GO:0005198//structural molecule activity;
Vp8398	gi|802564022|ref|XP_012067196.1|/0/PREDICTED: coatomer subunit alpha-1 [Jatropha curcas] &gt;gi|802564024|ref|XP_012067197.1| PREDICTED: coatomer subunit alpha-1 [Jatropha curcas] &gt;gi|643735097|gb|KDP41738.1| hypothetical protein JCGZ_26756 [Jatropha curcas]	gi|566197285|ref|XM_002317977.2|/0.0/Populus trichocarpa coatomer alpha subunit-like family protein (POPTR_0012s07650g) mRNA, complete cds	sp|Q94A40|COPA1_ARATH/0.0/Coatomer subunit alpha-1 OS=Arabidopsis thaliana GN=At1g62020 PE=2 SV=2	jcu:105630107/0.0/coatomer subunit alpha-1; K05236 coatomer subunit alpha	ECU01g1290/6e-74/---	PR00320/6.6E-8/G protein beta WD-40 repeat signature	NA
Vp8354	gi|802673837|ref|XP_012081655.1|/0/PREDICTED: kinesin-like protein KCA2 [Jatropha curcas] &gt;gi|643718564|gb|KDP29758.1| hypothetical protein JCGZ_18693 [Jatropha curcas]	gi|1000943919|ref|XM_015726304.1|/0.0/PREDICTED: Ricinus communis kinesin-like protein KCA1 (LOC8267045), mRNA	sp|Q9FKP4|KCA2_ARATH/0.0/Kinesin-like protein KCA2 OS=Arabidopsis thaliana GN=KCA2 PE=1 SV=1	mus:103975905/1e-75/kinesin-like protein KIFC3 isoform X1; K10406 kinesin family member C2/C3	SPAC664.10/2e-49/---	PS00411/-/Kinesin motor domain signature.	NA
Vp8339	gi|802596780|ref|XP_012072357.1|/0/PREDICTED: THO complex subunit 2 [Jatropha curcas]	gi|743930426|ref|XM_011011159.1|/0.0/PREDICTED: Populus euphratica THO complex subunit 2-like (LOC105114580), transcript variant X5, mRNA	sp|F4IAT2|THOC2_ARATH/0.0/THO complex subunit 2 OS=Arabidopsis thaliana GN=THO2 PE=1 SV=1	jcu:105634157/0.0/THO complex subunit 2; K12879 THO complex subunit 2	NA	PTHR21597:SF0/5.9E-58/--	NA
Vp8474	gi|590565531|ref|XP_007009974.1|/0/Subunit of exocyst complex 8 isoform 2 [Theobroma cacao] &gt;gi|508726887|gb|EOY18784.1| Subunit of exocyst complex 8 isoform 2 [Theobroma cacao]	gi|566182168|ref|XM_006379476.1|/0.0/Populus trichocarpa exocyst complex component Sec8 family protein (POPTR_0008s03520g) mRNA, complete cds	sp|Q93YU5|SEC8_ARATH/0.0/Exocyst complex component SEC8 OS=Arabidopsis thaliana GN=SEC8 PE=1 SV=1	rcu:8270335/0.0/exocyst complex component SEC8; K06111 exocyst complex component 4	NA	PTHR14146/8.9E-82/--	NA
Vp9092	gi|747085100|ref|XP_011089991.1|/0/PREDICTED: AP-2 complex subunit alpha-1-like [Sesamum indicum]	gi|566167504|ref|XM_006384617.1|/0.0/Populus trichocarpa adaptin family protein (POPTR_0004s20100g) mRNA, complete cds	sp|Q8LPK4|AP2A2_ARATH/0.0/AP-2 complex subunit alpha-2 OS=Arabidopsis thaliana GN=ALPHAC-AD PE=1 SV=1	sind:105170779/0.0/AP-2 complex subunit alpha-1-like; K11824 AP-2 complex subunit alpha	SPBC2G2.06c/3e-06/---	PTHR22780:SF4/1.2E-212/--	NA
Vp8547	gi|743811022|ref|XP_011018900.1|/0/PREDICTED: pleiotropic drug resistance protein 2-like [Populus euphratica]	gi|566175740|ref|XM_006381240.1|/0.0/Populus trichocarpa ABC transporter family protein (POPTR_0006s11590g) mRNA, complete cds	sp|Q2PCF1|PDR2_NICPL/0.0/Pleiotropic drug resistance protein 2 OS=Nicotiana plumbaginifolia GN=PDR2 PE=1 SV=1	apro:F751_4082/9e-54/ATP-binding cassette sub-family G member 2; K05681 ATP-binding cassette, subfamily G (WHITE), member 2	YDR406w_3/7e-58/---	PF01061/9.7E-41/ABC-2 type transporter	NA
Vp8400	gi|817528710|ref|YP_009136591.1|/0/RNA polymerase beta&apos;&apos; subunit (plastid) [Viola seoulensis] &gt;gi|808781811|gb|AKE07195.1| RNA polymerase beta&apos;&apos; subunit (plastid) [Viola seoulensis]	gi|808781801|gb|KP749924.1|/0.0/Viola seoulensis plastid, complete genome	sp|B1NWE0|RPOC2_MANES/0.0/DNA-directed RNA polymerase subunit beta'' OS=Manihot esculenta GN=rpoC2 PE=3 SV=1	rcu:11542293/0.0/rpoC2, RCOM_ORF00019; RNA polymerase beta subunit; K03046 DNA-directed RNA polymerase subunit beta' [EC:2.7.7.6]	all0010/8e-92/---	PTHR19376/1.1E-147/--	biological_process:GO:0006351//transcription, DNA-templated;cellular_component:GO:0009507//chloroplast;molecular_function:GO:0003899//DNA-directed RNA polymerase activity;GO:0003677//DNA binding;
Vp8107	gi|802642249|ref|XP_012079223.1|/0/PREDICTED: uncharacterized protein LOC105639700 [Jatropha curcas] &gt;gi|643722045|gb|KDP31924.1| hypothetical protein JCGZ_12385 [Jatropha curcas]	gi|802642248|ref|XM_012223833.1|/0.0/PREDICTED: Jatropha curcas uncharacterized LOC105639700 (LOC105639700), mRNA	NA	NA	NA	NA	NA
Vp8098	gi|731377721|ref|XP_010658216.1|/3.20457e-153/PREDICTED: uncharacterized protein LOC104881089 isoform X2 [Vitis vinifera] &gt;gi|731377725|ref|XP_010658220.1| PREDICTED: uncharacterized protein LOC104881089 isoform X3 [Vitis vinifera]	gi|965676484|dbj|AP016160.1|/1e-76/Vigna angularis var. angularis DNA, scaffold: Scaffold_1116, complete sequence, cultivar: Shumari	sp|B0Z4R9|YCF2_OENAR/2e-10/Protein Ycf2 OS=Oenothera argillicola GN=ycf2-A PE=3 SV=1	adu:107476819/2e-07/serine/arginine repetitive matrix protein 1; K13171 serine/arginine repetitive matrix protein 1	YOR310c/1e-09/---	PTHR34536/1.8E-77/--	NA
Vp8001	gi|743869628|ref|XP_011033334.1|/0/PREDICTED: magnesium-chelatase subunit ChlH, chloroplastic [Populus euphratica]	gi|743909154|ref|XM_011049748.1|/0.0/PREDICTED: Populus euphratica magnesium-chelatase subunit ChlH, chloroplastic-like (LOC105142226), mRNA	sp|Q9FNB0|CHLH_ARATH/0.0/Magnesium-chelatase subunit ChlH, chloroplastic OS=Arabidopsis thaliana GN=CHLH PE=1 SV=1	pop:POPTR_0006s04960g/0.0/POPTRDRAFT_819059; magnesium chelatase subunit family protein; K03403 magnesium chelatase subunit H [EC:6.6.1.1]	all4365/0.0/---	PF02514/5.2E-38/CobN/Magnesium Chelatase	biological_process:GO:0015995//chlorophyll biosynthetic process;cellular_component:GO:0005739//mitochondrion;GO:0009507//chloroplast;molecular_function:GO:0016851//magnesium chelatase activity;
Vp8306	gi|823234873|ref|XP_012450063.1|/0/PREDICTED: endoribonuclease Dicer homolog 3 isoform X6 [Gossypium raimondii]	gi|743917681|ref|XM_011004532.1|/2e-94/PREDICTED: Populus euphratica endoribonuclease Dicer homolog 3-like (LOC105109737), transcript variant X6, mRNA	sp|Q7XD96|DCL3B_ORYSJ/0.0/Endoribonuclease Dicer homolog 3b OS=Oryza sativa subsp. japonica GN=DCL3B PE=3 SV=2	gra:105773029/0.0/endoribonuclease Dicer homolog 3; K11592 endoribonuclease Dicer [EC:3.1.26.-]	SPCC188.13c/4e-28/---	PF00636/4.2E-24/Ribonuclease III domain	NA
Vp8167	gi|566185338|ref|XP_006380148.1|/0/transducin family protein [Populus trichocarpa] &gt;gi|550333669|gb|ERP57945.1| transducin family protein [Populus trichocarpa]	gi|566185337|ref|XM_006380086.1|/1e-178/Populus trichocarpa transducin family protein (POPTR_0008s22360g) mRNA, complete cds	sp|Q9FE91|C3H62_ARATH/3e-07/Zinc finger CCCH domain-containing protein 62 OS=Arabidopsis thaliana GN=ZFWD4 PE=2 SV=1	obr:102701078/3e-07/transducin beta-like protein 3; K14555 U3 small nucleolar RNA-associated protein 13	NA	PS50294/15.584/Trp-Asp (WD) repeats circular profile.	NA
Vp8517	gi|802731966|ref|XP_012086291.1|/0/PREDICTED: ATP-dependent RNA helicase DHX36-like isoform X1 [Jatropha curcas] &gt;gi|643712867|gb|KDP25957.1| hypothetical protein JCGZ_22947 [Jatropha curcas]	gi|566172769|ref|XM_002307533.2|/0.0/Populus trichocarpa NUCLEAR DEIH-BOXHELICASE family protein (POPTR_0005s22810g) mRNA, complete cds	sp|Q38953|DHX8_ARATH/5e-35/Probable pre-mRNA-splicing factor ATP-dependent RNA helicase OS=Arabidopsis thaliana GN=At3g26560 PE=1 SV=2	jcu:105645327/0.0/ATP-dependent RNA helicase DHX36-like; K14442 ATP-dependent RNA helicase DHX36 [EC:3.6.4.13]	SPBC15C4.05/3e-53/---	PS51192/11.088/Superfamilies 1 and 2 helicase ATP-binding type-1 domain profile.	NA
Vp8580	gi|743868562|ref|XP_011033031.1|/0/PREDICTED: calcium-transporting ATPase 9, plasma membrane-type isoform X1 [Populus euphratica]	gi|566192771|ref|XM_002315347.2|/0.0/Populus trichocarpa an N-terminal calmodulin binding autoinhibitory domain-containing family protein (POPTR_0010s25730g) mRNA, complete cds	sp|Q9LU41|ACA9_ARATH/0.0/Calcium-transporting ATPase 9, plasma membrane-type OS=Arabidopsis thaliana GN=ACA9 PE=2 SV=2	rcu:8284871/0.0/calcium-transporting ATPase 9, plasma membrane-type; K01537 Ca2+-transporting ATPase [EC:3.6.3.8]	MTH1001/5e-115/---	SM00831/2.2E-4/Cation transporter/ATPase, N-terminus	NA
Vp8863	gi|674887096|emb|CDY45505.1|/2.31174e-123/BnaCnng12640D [Brassica napus]	gi|430728036|gb|JX944506.1|/0.0/Gossypium harknessii mitochondrion, complete genome	sp|P93276|M030_ARATH/9e-31/Uncharacterized mitochondrial protein AtMg00030 OS=Arabidopsis thaliana GN=AtMg00030 PE=4 SV=1	NA	NA	NA	cellular_component:GO:0005739//mitochondrion;
Vp8663	gi|743797740|ref|XP_011008870.1|/0/PREDICTED: LOW QUALITY PROTEIN: tRNA(adenine(34)) deaminase, chloroplastic [Populus euphratica]	gi|802679643|ref|XM_012226605.1|/1e-130/PREDICTED: Jatropha curcas tRNA(adenine(34)) deaminase, chloroplastic (LOC105641947), mRNA	sp|Q9S7I0|TADA_ARATH/6e-154/tRNA(adenine(34)) deaminase, chloroplastic OS=Arabidopsis thaliana GN=TADA PE=1 SV=1	jcu:105641947/0.0/tRNA(adenine(34)) deaminase, chloroplastic; K11991 tRNA(adenine34) deaminase [EC:3.5.4.33]	CT844/3e-34/---	PTHR11079/5.1E-112/--	NA
Vp8708	gi|296084047|emb|CBI24435.3|/0/unnamed protein product [Vitis vinifera]	gi|743928866|ref|XM_011010346.1|/0.0/PREDICTED: Populus euphratica serine/threonine-protein phosphatase BSL3 (LOC105113974), mRNA	sp|Q9SHS7|BSL3_ARATH/0.0/Serine/threonine-protein phosphatase BSL3 OS=Arabidopsis thaliana GN=BSL3 PE=1 SV=2	vvi:100249353/0.0/serine/threonine-protein phosphatase BSL1; K01090 protein phosphatase [EC:3.1.3.16]	SPAC823.15/4e-48/---	PF00149/7.2E-14/Calcineurin-like phosphoesterase	NA
Vp8588	gi|743821478|ref|XP_011021433.1|/0/PREDICTED: transcription factor LHW-like isoform X1 [Populus euphratica]	gi|743821481|ref|XM_011023132.1|/1e-153/PREDICTED: Populus euphratica transcription factor LHW-like (LOC105123498), transcript variant X2, mRNA	sp|Q9XIN0|LHW_ARATH/6e-95/Transcription factor LHW OS=Arabidopsis thaliana GN=LHW PE=1 SV=1	pxb:103965078/3e-06/glutathione reductase, cytosolic-like; K00383 glutathione reductase (NADPH) [EC:1.8.1.7]	NA	PTHR13902:SF66/2.3E-105/--	NA
Vp8573	gi|566167169|ref|XP_002305516.2|/0/hypothetical protein POPTR_0004s18060g [Populus trichocarpa] &gt;gi|566167171|ref|XP_002305515.2| hypothetical protein POPTR_0004s18060g [Populus trichocarpa] &gt;gi|550341295|gb|EEE86027.2| hypothetical protein POPTR_0004s18060g [Populus trichocarpa] &gt;gi|550341296|gb|EEE86026.2| hypothetical protein POPTR_0004s18060g [Populus trichocarpa]	gi|743906546|ref|XM_011048393.1|/0.0/PREDICTED: Populus euphratica E3 ubiquitin-protein ligase UPL3-like (LOC105141225), transcript variant X3, mRNA	sp|Q6WWW4|UPL3_ARATH/0.0/E3 ubiquitin-protein ligase UPL3 OS=Arabidopsis thaliana GN=UPL3 PE=1 SV=1	jcu:105641780/0.0/E3 ubiquitin-protein ligase UPL3; K10590 E3 ubiquitin-protein ligase TRIP12 [EC:2.3.2.26]	YKL010c/3e-81/---	PF00632/6.8E-58/HECT-domain (ubiquitin-transferase)	biological_process:GO:0016567//protein ubiquitination;cellular_component:GO:0005622//intracellular;molecular_function:GO:0004842//ubiquitin-protein transferase activity;
Vp8608	gi|743788986|ref|XP_011035015.1|/0/PREDICTED: phospholipase D beta 2-like [Populus euphratica]	gi|1000982241|ref|XM_002511727.2|/0.0/PREDICTED: Ricinus communis phospholipase D beta 2 (LOC8258491), transcript variant X2, mRNA	sp|P93733|PLDB1_ARATH/0.0/Phospholipase D beta 1 OS=Arabidopsis thaliana GN=PLDBETA1 PE=2 SV=4	jcu:105643068/0.0/phospholipase D beta 2; K01115 phospholipase D1/2 [EC:3.1.4.4]	YKR031c/6e-14/---	PS50004/11.315/C2 domain profile.	NA
Vp8600	gi|743872835|ref|XP_011034242.1|/4.49728e-37/PREDICTED: chromatin structure-remodeling complex protein SYD-like isoform X4 [Populus euphratica]	NA	NA	mus:103994039/7e-11/nuclear pore complex protein NUP62; K14306 nuclear pore complex protein Nup62	NA	NA	NA
Vp8724	gi|1000968042|ref|XP_015574141.1|/0/PREDICTED: serine/threonine-protein kinase TOR [Ricinus communis]	gi|1000968041|ref|XM_015718655.1|/0.0/PREDICTED: Ricinus communis serine/threonine-protein kinase TOR (LOC8258060), mRNA	sp|Q9FR53|TOR_ARATH/0.0/Serine/threonine-protein kinase TOR OS=Arabidopsis thaliana GN=TOR PE=1 SV=1	rcu:8258060/0.0/serine/threonine-protein kinase TOR; K07203 serine/threonine-protein kinase mTOR [EC:2.7.11.1]	SPBC216.07c/0.0/---	PS00916/-/Phosphatidylinositol 3- and 4-kinases signature 2.	NA
Vp8556	gi|1000938985|ref|XP_002533503.2|/0/PREDICTED: cellulose synthase A catalytic subunit 2 [UDP-forming] [Ricinus communis]	gi|224096485|ref|XM_002310592.1|/0.0/Populus trichocarpa cellulose synthase family protein (POPTR_0007s07120g) mRNA, complete cds	sp|O48947|CESA2_ARATH/0.0/Cellulose synthase A catalytic subunit 2 [UDP-forming] OS=Arabidopsis thaliana GN=CESA2 PE=1 SV=1	rcu:8273696/0.0/cellulose synthase A catalytic subunit 2 [UDP-forming]; K10999 cellulose synthase A [EC:2.4.1.12]	alr3757/3e-12/---	PTHR13301/0.0/--	biological_process:GO:0030244//cellulose biosynthetic process;cellular_component:GO:0016021//integral component of membrane;molecular_function:GO:0016760//cellulose synthase (UDP-forming) activity;GO:0008270//zinc ion binding;
Vp8574	gi|225454783|ref|XP_002274896.1|/0/PREDICTED: cellulose synthase-like protein D3 [Vitis vinifera]	gi|566200062|ref|XM_006375945.1|/0.0/Populus trichocarpa cellulase synthase 3 family protein (POPTR_0013s07900g) mRNA, complete cds	sp|Q9M9M4|CSLD3_ARATH/0.0/Cellulose synthase-like protein D3 OS=Arabidopsis thaliana GN=CSLD3 PE=1 SV=1	rcu:8280467/0.0/cellulose synthase-like protein D3; K20924 cellulose synthase-like protein [EC:2.4.1.-]	alr3757/8e-09/---	PF03552/4.1E-107/Cellulose synthase	biological_process:GO:0009409//response to cold;GO:0030244//cellulose biosynthetic process;GO:0048767//root hair elongation;cellular_component:GO:0005783//endoplasmic reticulum;GO:0030173//integral component of Golgi membrane;GO:0005886//plasma membrane;molecular_function:GO:0016760//cellulose synthase (UDP-forming) activity;
Vp8700	gi|566158418|ref|XP_002301387.2|/1.3033e-129/IQ domain-containing family protein [Populus trichocarpa] &gt;gi|550345176|gb|EEE80660.2| IQ domain-containing family protein [Populus trichocarpa]	gi|802694847|ref|XM_012227892.1|/6e-17/PREDICTED: Jatropha curcas BAG family molecular chaperone regulator 6 (LOC105642904), mRNA	sp|O82345|BAG6_ARATH/3e-55/BAG family molecular chaperone regulator 6 OS=Arabidopsis thaliana GN=BAG6 PE=1 SV=1	nnu:104598469/3e-13/nuclear pore complex protein NUP62; K14306 nuclear pore complex protein Nup62	XF1267/4e-07/---	PTHR33322:SF4/1.3E-88/--	NA
Vp8930	gi|255543993|ref|XP_002513059.1|/0/PREDICTED: beta-galactosidase [Ricinus communis] &gt;gi|223548070|gb|EEF49562.1| beta-galactosidase, putative [Ricinus communis]	gi|743913316|ref|XM_011002263.1|/0.0/PREDICTED: Populus euphratica beta-galactosidase-like (LOC105108100), transcript variant X2, mRNA	NA	rcu:8270882/0.0/beta-galactosidase; K01190 beta-galactosidase [EC:3.2.1.23]	lacZ/3e-153/---	PF02837/4.1E-55/Glycosyl hydrolases family 2, sugar binding domain	biological_process:GO:0005975//carbohydrate metabolic process;cellular_component:GO:0009341//beta-galactosidase complex;molecular_function:GO:0030246//carbohydrate binding;GO:0004565//beta-galactosidase activity;
Vp8755	gi|255548744|ref|XP_002515428.1|/0/PREDICTED: DNA-directed RNA polymerases IV and V subunit 2 [Ricinus communis] &gt;gi|223545372|gb|EEF46877.1| DNA-directed RNA polymerase subunit, putative [Ricinus communis]	gi|1000974604|ref|XM_002515382.2|/0.0/PREDICTED: Ricinus communis DNA-directed RNA polymerases IV and V subunit 2 (LOC8274186), mRNA	sp|Q9LK40|NRPD2_ARATH/0.0/DNA-directed RNA polymerases IV and V subunit 2 OS=Arabidopsis thaliana GN=NRPD2 PE=1 SV=1	rcu:8274186/0.0/DNA-directed RNA polymerases IV and V subunit 2; K16252 DNA-directed RNA polymerase IV and V subunit 2 [EC:2.7.7.6]	ECU10g0250/2e-178/---	PS01166/-/RNA polymerases beta chain signature.	biological_process:GO:0006351//transcription, DNA-templated;molecular_function:GO:0003899//DNA-directed RNA polymerase activity;GO:0032549//ribonucleoside binding;GO:0003677//DNA binding;
Vp8519	gi|802797091|ref|XP_012092930.1|/0/PREDICTED: putative phospholipid-transporting ATPase 9 [Jatropha curcas] &gt;gi|643686899|gb|KDP20064.1| hypothetical protein JCGZ_05833 [Jatropha curcas]	gi|590669357|ref|XM_007037690.1|/1e-118/Theobroma cacao ATPase E1-E2 type family protein / haloacid dehalogenase-like hydrolase family protein isoform 3 (TCM_014475) mRNA, complete cds	sp|Q9LI83|ALA10_ARATH/0.0/Phospholipid-transporting ATPase 10 OS=Arabidopsis thaliana GN=ALA10 PE=3 SV=1	lja:Lj0g3v0289499.2/0.0/Lj0g3v0289499.2; -; K01530 phospholipid-translocating ATPase [EC:3.6.3.1]	YAL026c/0.0/---	PF12710/1.3E-17/haloacid dehalogenase-like hydrolase	NA
Vp8302	gi|817528720|ref|YP_009136601.1|/0/photosystem I P700 chlorophy11 A apoprotein A1 (plastid) [Viola seoulensis] &gt;gi|808781821|gb|AKE07205.1| photosystem I P700 chlorophy11 A apoprotein A1 (plastid) [Viola seoulensis] &gt;gi|984911991|gb|AMC31432.1| photosystem I P700 chlorophyll a apoprotein A1 (chloroplast) [Viola pedatifida]	gi|808781801|gb|KP749924.1|/0.0/Viola seoulensis plastid, complete genome	sp|Q09X17|PSAA_MORIN/0.0/Photosystem I P700 chlorophyll a apoprotein A1 OS=Morus indica GN=psaA PE=3 SV=1	jcu:7564856/0.0/psaA, JacuC_p020; photosystem I P700 chlorophyll a apoprotein A1; K02689 photosystem I P700 chlorophyll a apoprotein A1	NA	PS00419/-/Photosystem I psaA and psaB proteins signature.	NA
Vp7921	gi|449455740|ref|XP_004145609.1|/0/PREDICTED: squamosa promoter-binding-like protein 14 [Cucumis sativus] &gt;gi|700200394|gb|KGN55552.1| hypothetical protein Csa_4G664590 [Cucumis sativus]	gi|743895713|ref|XM_011042828.1|/0.0/PREDICTED: Populus euphratica squamosa promoter-binding-like protein 14 (LOC105137179), transcript variant X2, mRNA	sp|Q8RY95|SPL14_ARATH/0.0/Squamosa promoter-binding-like protein 14 OS=Arabidopsis thaliana GN=SPL14 PE=2 SV=3	mdm:103401427/1e-17/uncharacterized LOC103401427; K13415 protein brassinosteroid insensitive 1 [EC:2.7.10.1 2.7.11.1]	NA	PTHR31251:SF3/4.4E-92/--	NA
Vp8271	gi|223547270|gb|EEF48765.1|/0/serine/threonine protein kinase, putative [Ricinus communis]	gi|743823865|ref|XM_011023779.1|/0.0/PREDICTED: Populus euphratica uncharacterized LOC105123973 (LOC105123973), mRNA	sp|Q05609|CTR1_ARATH/3e-42/Serine/threonine-protein kinase CTR1 OS=Arabidopsis thaliana GN=CTR1 PE=1 SV=1	lja:Lj0g3v0190659.2/9e-112/Lj0g3v0190659.2; -; K04422 mitogen-activated protein kinase kinase kinase 13 [EC:2.7.11.25]	YAR019c/9e-16/---	SM00666/2.1E-26/PB1 domain	NA
Vp8609	gi|802794865|ref|XP_012092345.1|/0/PREDICTED: sister-chromatid cohesion protein 3 [Jatropha curcas] &gt;gi|643704477|gb|KDP21541.1| hypothetical protein JCGZ_22012 [Jatropha curcas]	gi|743899022|ref|XM_011044498.1|/0.0/PREDICTED: Populus euphratica sister-chromatid cohesion protein 3 (LOC105138431), mRNA	sp|O82265|SCC3_ARATH/0.0/Sister-chromatid cohesion protein 3 OS=Arabidopsis thaliana GN=SCC3 PE=1 SV=2	jcu:105650072/0.0/sister-chromatid cohesion protein 3; K06671 cohesin complex subunit SA-1/2	SPAC17H9.20/1e-37/---	PTHR11199/0.0/--	biological_process:GO:0019761//glucosinolate biosynthetic process;molecular_function:GO:0003677//DNA binding;GO:0018858//benzoate-CoA ligase activity;
Vp4242	gi|703108083|ref|XP_010098908.1|/0/Clathrin heavy chain 1 [Morus notabilis] &gt;gi|587887366|gb|EXB76111.1| Clathrin heavy chain 1 [Morus notabilis]	gi|566191651|ref|XM_002316165.2|/0.0/Populus trichocarpa clathrin heavy chain family protein (POPTR_0010s19420g) mRNA, complete cds	sp|Q2QYW2|CLH2_ORYSJ/0.0/Clathrin heavy chain 2 OS=Oryza sativa subsp. japonica GN=Os12g0104800 PE=3 SV=1	rcu:8265372/0.0/clathrin heavy chain 1; K04646 clathrin heavy chain	NA	PS50236/44.144/Clathrin heavy-chain (CHCR) repeat profile.	NA
Vp2592	gi|802694592|ref|XP_012083215.1|/0/PREDICTED: clustered mitochondria protein homolog [Jatropha curcas] &gt;gi|643716864|gb|KDP28490.1| hypothetical protein JCGZ_14261 [Jatropha curcas]	gi|743828075|ref|XM_011024881.1|/0.0/PREDICTED: Populus euphratica clustered mitochondria protein homolog (LOC105124763), transcript variant X5, mRNA	sp|F4J5S1|CLU_ARATH/7e-70/Clustered mitochondria protein OS=Arabidopsis thaliana GN=FMT PE=2 SV=1	jcu:105642852/0.0/clustered mitochondria protein homolog; K03255 protein TIF31	MA0188/2e-19/---	PF12807/1.5E-5/Translation initiation factor eIF3 subunit 135	NA
Vp2760	gi|1000982112|ref|XP_015584318.1|/0/PREDICTED: BEACH domain-containing protein C2 [Ricinus communis]	gi|1000982111|ref|XM_015728832.1|/0.0/PREDICTED: Ricinus communis BEACH domain-containing protein C2 (LOC8258466), mRNA	sp|Q6S7B0|TAF5_ARATH/1e-07/Transcription initiation factor TFIID subunit 5 OS=Arabidopsis thaliana GN=TAF5 PE=1 SV=1	csl:COCSUDRAFT_45865/1e-66/beach-domain-containing protein; K18953 factor associated with neutral sphingomyelinase activation	all0283_3/5e-10/---	PS50294/13.316/Trp-Asp (WD) repeats circular profile.	NA
Vp4413	gi|802620611|ref|XP_012075639.1|/0/PREDICTED: 187-kDa microtubule-associated protein AIR9 [Jatropha curcas] &gt;gi|643726136|gb|KDP34944.1| hypothetical protein JCGZ_09232 [Jatropha curcas]	gi|802620610|ref|XM_012220249.1|/0.0/PREDICTED: Jatropha curcas 187-kDa microtubule-associated protein AIR9 (LOC105636864), mRNA	sp|F4IIU4|AIR9_ARATH/0.0/187-kDa microtubule-associated protein AIR9 OS=Arabidopsis thaliana GN=AIR9 PE=2 SV=1	bvg:104902275/9e-07/protein phosphatase 1 regulatory subunit pprA; K17550 protein phosphatase 1 regulatory subunit 7	XF1267/8e-07/---	PS51450/7.15/Leucine-rich repeat profile.	NA
Vp4444	gi|1000982112|ref|XP_015584318.1|/0/PREDICTED: BEACH domain-containing protein C2 [Ricinus communis]	gi|1000982111|ref|XM_015728832.1|/0.0/PREDICTED: Ricinus communis BEACH domain-containing protein C2 (LOC8258466), mRNA	sp|Q6S7B0|TAF5_ARATH/3e-08/Transcription initiation factor TFIID subunit 5 OS=Arabidopsis thaliana GN=TAF5 PE=1 SV=1	csl:COCSUDRAFT_45865/7e-68/beach-domain-containing protein; K18953 factor associated with neutral sphingomyelinase activation	all0283_3/7e-11/---	PTHR13743:SF16/0.0/--	NA
Vp4612	gi|743925108|ref|XP_011006690.1|/0/PREDICTED: DDB1- and CUL4-associated factor homolog 1 isoform X2 [Populus euphratica]	gi|566178815|ref|XM_006382156.1|/0.0/Populus trichocarpa transducin family protein (POPTR_0006s29460g) mRNA, complete cds	sp|Q9M086|DCAF1_ARATH/0.0/DDB1- and CUL4-associated factor homolog 1 OS=Arabidopsis thaliana GN=DCAF1 PE=1 SV=2	jcu:105637434/0.0/DDB1- and CUL4-associated factor homolog 1; K11789 HIV-1 Vpr-binding protein	YOR054c/6e-10/---	PS50896/10.231/LIS1 homology (LisH) motif profile.	NA
Vp3255	gi|802588756|ref|XP_012071060.1|/0/PREDICTED: E3 ubiquitin-protein ligase UPL1 isoform X1 [Jatropha curcas] &gt;gi|802588758|ref|XP_012071061.1| PREDICTED: E3 ubiquitin-protein ligase UPL1 isoform X2 [Jatropha curcas]	gi|743903147|ref|XM_011046617.1|/0.0/PREDICTED: Populus euphratica E3 ubiquitin-protein ligase UPL1-like (LOC105139965), transcript variant X5, mRNA	sp|Q8GY23|UPL1_ARATH/0.0/E3 ubiquitin-protein ligase UPL1 OS=Arabidopsis thaliana GN=UPL1 PE=1 SV=3	jcu:105633122/0.0/E3 ubiquitin-protein ligase UPL1; K10592 E3 ubiquitin-protein ligase HUWE1 [EC:2.3.2.26]	SPAC19D5.04/8e-105/---	NA	NA
Vp3422	gi|743833482|ref|XP_011024536.1|/0/PREDICTED: CLIP-associated protein isoform X1 [Populus euphratica]	gi|566159932|ref|XM_002303058.2|/0.0/Populus trichocarpa CLIP-associating family protein (POPTR_0002s25450g) mRNA, complete cds	sp|Q8RWY6|CLASP_ARATH/0.0/CLIP-associated protein OS=Arabidopsis thaliana GN=CLASP PE=1 SV=1	pop:POPTR_0002s25450g/0.0/POPTRDRAFT_816957; CLIP-associating family protein; K16578 CLIP-associating protein 1/2	NA	PS50077/9.253/HEAT repeat profile.	biological_process:GO:0050821//protein stabilization;GO:0016049//cell growth;GO:0007067//mitotic nuclear division;cellular_component:GO:0005886//plasma membrane;GO:0005876//spindle microtubule;
Vp2258	gi|802766205|ref|XP_012090081.1|/0/PREDICTED: glutamate synthase 1 [NADH], chloroplastic isoform X1 [Jatropha curcas] &gt;gi|643706019|gb|KDP22151.1| hypothetical protein JCGZ_25982 [Jatropha curcas]	gi|743915881|ref|XM_011003602.1|/0.0/PREDICTED: Populus euphratica glutamate synthase [NADH], amyloplastic-like (LOC105109026), transcript variant X2, mRNA	sp|Q9LV03|GLUT1_ARATH/0.0/Glutamate synthase 1 [NADH], chloroplastic OS=Arabidopsis thaliana GN=GLT1 PE=2 SV=2	jcu:105648339/0.0/glutamate synthase [NADH], amyloplastic; K00264 glutamate synthase (NADPH/NADH) [EC:1.4.1.13 1.4.1.14]	SPAPB1E7.07_2/0.0/---	PTHR11938:SF109/0.0/--	biological_process:GO:0006537//glutamate biosynthetic process;GO:0055114//oxidation-reduction process;molecular_function:GO:0016040//glutamate synthase (NADH) activity;GO:0010181//FMN binding;GO:0005506//iron ion binding;GO:0050660//flavin adenine dinucleotide binding;GO:0051536//iron-sulfur cluster binding;
Vp3245	gi|743893836|ref|XP_011040160.1|/0/PREDICTED: sister chromatid cohesion protein PDS5 homolog A-like isoform X2 [Populus euphratica]	gi|743893837|ref|XM_011041859.1|/0.0/PREDICTED: Populus euphratica sister chromatid cohesion protein PDS5 homolog A-like (LOC105136481), transcript variant X3, mRNA	sp|O04716|MSH6_ARATH/1e-11/DNA mismatch repair protein MSH6 OS=Arabidopsis thaliana GN=MSH6 PE=1 SV=2	jcu:105636207/0.0/sister chromatid cohesion protein PDS5 homolog A; K11267 sister chromatid cohesion protein PDS5	NA	PTHR12663/7.5E-285/--	NA
Vp2823	gi|255584440|ref|XP_002532951.1|/0/PREDICTED: 1-phosphatidylinositol-3-phosphate 5-kinase FAB1B [Ricinus communis] &gt;gi|223527280|gb|EEF29435.1| fyve finger-containing phosphoinositide kinase, fyv1, putative [Ricinus communis]	gi|743910236|ref|XR_845583.1|/0.0/PREDICTED: Populus euphratica 1-phosphatidylinositol-3-phosphate 5-kinase FAB1B-like (LOC105142608), transcript variant X6, misc_RNA	sp|Q9LUM0|FAB1B_ARATH/0.0/1-phosphatidylinositol-3-phosphate 5-kinase FAB1B OS=Arabidopsis thaliana GN=FAB1B PE=2 SV=1	rcu:8276557/0.0/1-phosphatidylinositol-3-phosphate 5-kinase FAB1B; K00921 1-phosphatidylinositol-3-phosphate 5-kinase [EC:2.7.1.150]	YFR019w_3/4e-80/---	PTHR11353:SF93/0.0/--	biological_process:GO:0044267//cellular protein metabolic process;GO:0046854//phosphatidylinositol phosphorylation;molecular_function:GO:0000285//1-phosphatidylinositol-3-phosphate 5-kinase activity;GO:0046872//metal ion binding;GO:0005524//ATP binding;
Vp2311	gi|1000982112|ref|XP_015584318.1|/0/PREDICTED: BEACH domain-containing protein C2 [Ricinus communis]	gi|1000982111|ref|XM_015728832.1|/0.0/PREDICTED: Ricinus communis BEACH domain-containing protein C2 (LOC8258466), mRNA	sp|Q6S7B0|TAF5_ARATH/3e-08/Transcription initiation factor TFIID subunit 5 OS=Arabidopsis thaliana GN=TAF5 PE=1 SV=1	csl:COCSUDRAFT_45865/7e-68/beach-domain-containing protein; K18953 factor associated with neutral sphingomyelinase activation	all0283_3/8e-11/---	PS50082/14.552/Trp-Asp (WD) repeats profile.	NA
Vp3076	gi|566172886|ref|XP_002306789.2|/0/hypothetical protein POPTR_0005s23510g [Populus trichocarpa] &gt;gi|550339604|gb|EEE93785.2| hypothetical protein POPTR_0005s23510g [Populus trichocarpa]	gi|743867127|ref|XM_011034348.1|/1e-134/PREDICTED: Populus euphratica myosin heavy chain, cardiac muscle isoform (LOC105131398), transcript variant X3, mRNA	sp|F4JJP1|Y4759_ARATH/5e-28/WEB family protein At4g27595, chloroplastic OS=Arabidopsis thaliana GN=At4g27595 PE=2 SV=1	csv:101222019/0.0/protein NETWORKED 1D; K20478 golgin subfamily B member 1	aq_1006/3e-24/---	PF07765/1.4E-37/KIP1-like protein	NA
Vp3815	gi|566199782|ref|XP_002319739.2|/0/SNF2 domain-containing family protein [Populus trichocarpa] &gt;gi|550325105|gb|EEE95662.2| SNF2 domain-containing family protein [Populus trichocarpa]	gi|566199781|ref|XM_002319703.2|/0.0/Populus trichocarpa SNF2 domain-containing family protein (POPTR_0013s06470g) mRNA, complete cds	sp|B5BT18|BTAF1_ARATH/0.0/TATA-binding protein-associated factor BTAF1 OS=Arabidopsis thaliana GN=BTAF1 PE=1 SV=1	pop:POPTR_0013s06470g/0.0/POPTRDRAFT_823728; SNF2 domain-containing family protein; K15192 TATA-binding protein-associated factor [EC:3.6.4.-]	ECU03g1530/5e-94/---	PTHR10799/3.2E-208/--	molecular_function:GO:0003677//DNA binding;GO:0005524//ATP binding;GO:0004386//helicase activity;
Vp4395	gi|1000974489|ref|XP_015572515.1|/0/PREDICTED: dnaJ homolog subfamily C GRV2 [Ricinus communis]	gi|802640127|ref|XM_012223290.1|/0.0/PREDICTED: Jatropha curcas dnaJ homolog subfamily C GRV2 (LOC105639284), transcript variant X2, mRNA	sp|F4IVL6|GRV2_ARATH/0.0/DnaJ homolog subfamily C GRV2 OS=Arabidopsis thaliana GN=GRV2 PE=1 SV=1	egr:104438472/0.0/dnaJ homolog subfamily C GRV2; K09533 DnaJ homolog subfamily C member 13	NMB0059/3e-06/---	PTHR24078/1.2E-16/--	NA
Vp2223	gi|802636971|ref|XP_012078292.1|/0/PREDICTED: uncharacterized protein LOC105638976 [Jatropha curcas] &gt;gi|643723234|gb|KDP32839.1| hypothetical protein JCGZ_12131 [Jatropha curcas]	gi|566172317|ref|XM_002307410.2|/0.0/Populus trichocarpa C2 domain-containing family protein (POPTR_0005s20230g) mRNA, complete cds	sp|Q9C9A6|PUB10_ARATH/8e-13/U-box domain-containing protein 10 OS=Arabidopsis thaliana GN=PUB10 PE=2 SV=1	egr:104451233/7e-09/vacuolar protein 8; K08332	NA	SM00185/160.0/Armadillo/beta-catenin-like repeats	NA
Vp3846	gi|743810680|ref|XP_011018819.1|/0/PREDICTED: protein SHOOT GRAVITROPISM 6 isoform X1 [Populus euphratica]	gi|743810679|ref|XM_011020517.1|/0.0/PREDICTED: Populus euphratica protein SHOOT GRAVITROPISM 6 (LOC105121745), transcript variant X1, mRNA	sp|F4IP13|SHGR6_ARATH/0.0/Protein SHOOT GRAVITROPISM 6 OS=Arabidopsis thaliana GN=SGR6 PE=2 SV=1	NA	NA	PTHR23120:SF20/0.0/--	NA
Vp2950	gi|255574960|ref|XP_002528386.1|/0/PREDICTED: protein TSS [Ricinus communis] &gt;gi|223532174|gb|EEF33979.1| eukaryotic translation initiation factor 3 subunit, putative [Ricinus communis]	gi|1000948119|ref|XM_002528340.2|/0.0/PREDICTED: Ricinus communis protein TSS (LOC8265763), mRNA	sp|F4J5S1|CLU_ARATH/3e-97/Clustered mitochondria protein OS=Arabidopsis thaliana GN=FMT PE=2 SV=1	rcu:8265763/0.0/protein TSS; K03255 protein TIF31	MA0188/4e-18/---	PTHR12601:SF9/0.0/--	biological_process:GO:0006413//translational initiation;molecular_function:GO:0003743//translation initiation factor activity;
Vp2061	gi|1000971516|ref|XP_015573332.1|/0/PREDICTED: protein TIME FOR COFFEE [Ricinus communis]	gi|1000971515|ref|XM_015717846.1|/1e-109/PREDICTED: Ricinus communis protein TIME FOR COFFEE (LOC8280155), mRNA	sp|Q94KE2|TIC_ARATH/0.0/Protein TIME FOR COFFEE OS=Arabidopsis thaliana GN=TIC PE=1 SV=2	adu:107464750/2e-10/transcription initiation factor TFIID subunit 12b; K03126 transcription initiation factor TFIID subunit 12	YKL032c/6e-09/---	PTHR34798/4.4E-160/--	NA
Vp3911	gi|566172913|ref|XP_006383677.1|/0/hypothetical protein POPTR_0005s23680g [Populus trichocarpa] &gt;gi|550339616|gb|ERP61474.1| hypothetical protein POPTR_0005s23680g [Populus trichocarpa]	gi|743867035|ref|XM_011034330.1|/0.0/PREDICTED: Populus euphratica BEACH domain-containing protein lvsA-like (LOC105131384), mRNA	sp|B7FNU7|LIS1_PHATC/5e-07/Lissencephaly-1 homolog OS=Phaeodactylum tricornutum (strain CCAP 1055/1) GN=PHATRDRAFT_17300 PE=3 SV=1	apro:F751_5408/5e-71/BEACH domain-containing protein lvsF; K18953 factor associated with neutral sphingomyelinase activation	all0438_2/2e-08/---	PS50197/136.118/BEACH domain profile.	NA
Vp3588	gi|566205469|ref|XP_002322019.2|/0/hypothetical protein POPTR_0015s01950g [Populus trichocarpa] &gt;gi|550321775|gb|EEF06146.2| hypothetical protein POPTR_0015s01950g [Populus trichocarpa]	gi|802766212|ref|XM_012234693.1|/0.0/PREDICTED: Jatropha curcas glutamate synthase [NADH], amyloplastic (LOC105648339), transcript variant X3, mRNA	sp|Q03460|GLSN_MEDSA/0.0/Glutamate synthase [NADH], amyloplastic OS=Medicago sativa PE=1 SV=1	pop:POPTR_0015s01950g/0.0/POPTRDRAFT_824538; NADH-dependent glutamate synthase family protein; K00264 glutamate synthase (NADPH/NADH) [EC:1.4.1.13 1.4.1.14]	SPAPB1E7.07_2/0.0/---	PTHR11938/0.0/--	NA
Vp2752	gi|641837477|gb|KDO56430.1|/0/hypothetical protein CISIN_1g0001712mg, partial [Citrus sinensis]	gi|743886762|ref|XM_011039634.1|/0.0/PREDICTED: Populus euphratica callose synthase 3 (LOC105134984), transcript variant X2, mRNA	sp|Q9LXT9|CALS3_ARATH/0.0/Callose synthase 3 OS=Arabidopsis thaliana GN=CALS3 PE=2 SV=3	spen:107001290/0.0/callose synthase 3-like; K11000 callose synthase [EC:2.4.1.-]	NA	PTHR12741/0.0/--	NA
[truncated: 42,098 more rows]

## Sheet: TableS3
Table S3 Summary of functional annotation results
Values	Total	Nr-Annotated	Nt-Annotated	Swissprot-Annotated	KEGG-Annotated	COG-Annotated	Interpro-Annotated	GO-Annotated	Overall
Number	42765	41136	40375	32676	34816	21687	35132	15134	41974
Percentage	1	0.9619	0.9441	0.7641	0.8141	0.5071	0.8215	0.3539	0.9815

## Sheet: TableS4
Table S4 Statistics of gene cluster family for the selected plant species
[truncated: 21 more rows]

## Sheet: TableS5
Table S5 Genes of significantly expanded and contracted gene families in V. prionantha
[truncated: 1,587 more rows]

## Sheet: TableS6
Table S6 GO and KEGG enrichment of significantly expanded gene families in V. prionantha
[truncated: 163 more rows]

[truncated: 20 more sheets: TableS7, TableS8, TableS9, TableS10, TableS11, TableS12, TableS13, TableS14, TableS15, TableS16, TableS17, TableS18, TableS19, TableS20, TableS21, TableS22, TableS23, TableS24, TableS25, TableS26]
